# Supplementary material for: A comprehensive analysis of IDO1 expression with tumour‐infiltrating immune cells and mutation burden in gynaecologic and breast cancers
Source: J Cell Mol Med. 2020 Mar 30;24(9):5238–48. doi: 10.1111/jcmm.15176 (PMC7205837; doi:10.1111/jcmm.15176)
Supplement: Supplementary file 3 — Table S1 [file JCMM-24-5238-s003.xls]

## Sheet: Table 1 IDO1 and Immune Cells H
gene	HR	z	pvalue	lower	upper
IDO1	0.996291	-0.221185	0.824948	0.964017	1.02964
aDC	0.830564	-0.555117	0.578814	0.431224	1.59972
B.cells	0.347802	-1.60946	0.107516	0.0961115	1.2586
CD8.T.cells	25.1431	2.28663	0.0222174	1.58512	398.818
Cytotoxic.cells	0.24726	-3.46513	0.000529978	0.112178	0.545006
DC	0.736792	-0.597549	0.550141	0.270542	2.00657
Eosinophils	5.23398e-05	-7.21738	5.29994e-13	3.59941e-06	0.000761086
iDC	0.0043004	-6.44666	1.14344e-10	0.000820407	0.0225418
Macrophages	3.33626	1.82713	0.0676795	0.916136	12.1496
Mast.cells	0.00395188	-9.95315	2.44328e-23	0.00132913	0.01175
Neutrophils	0.13521	-2.44871	0.0143367	0.027256	0.67074
NK.CD56bright.cells	27.7922	6.01581	1.78993e-09	9.40783	82.1026
NK.CD56dim.cells	0.00985771	-7.05959	1.66993e-12	0.00273392	0.035544
NK.cells	30.3957	2.51968	0.0117463	2.13494	432.75
pDC	8.89867e-06	-13.2872	2.74523e-40	1.60071e-06	4.94693e-05
T.cells	0.0164104	-9.14517	5.95378e-20	0.00680127	0.0395959
T.helper.cells	0.000116916	-7.60478	2.85389e-14	1.13359e-05	0.00120585
Tcm	0.000795059	-5.91223	3.37502e-09	7.46193e-05	0.00847126
Tem	0.00335454	-5.40245	6.57351e-08	0.000424575	0.026504
TFH	9.18097e-06	-13.495	1.67428e-41	1.7034e-06	4.94837e-05
Tgd	0.147967	-2.7686	0.00562979	0.0382565	0.572305
Th1.cells	0.540797	-0.670109	0.502788	0.0895779	3.26488
Th17.cells	0.126341	-4.87985	1.06169e-06	0.0550407	0.290004
Th2.cells	0.000370814	-9.54915	1.30765e-21	7.32783e-05	0.00187645
TReg	0.0320878	-8.56207	1.10859e-17	0.0146023	0.0705111
