# Supplementary material for: A comprehensive analysis of IDO1 expression with tumour‐infiltrating immune cells and mutation burden in gynaecologic and breast cancers
Source: J Cell Mol Med. 2020 Mar 30;24(9):5238–48. doi: 10.1111/jcmm.15176 (PMC7205837; doi:10.1111/jcmm.15176)
Supplement: Supplementary file 4 — Table S2 [file JCMM-24-5238-s004.xls]

## Sheet: output_links
from	to	pvalue	cor
aDC	IDO1	7.24844e-200	0.597689
B.cells	IDO1	3.18293e-91	0.425093
CD8.T.cells	IDO1	3.98421e-122	0.485099
Cytotoxic.cells	IDO1	7.55188e-255	0.656929
DC	IDO1	1.50333e-46	0.308047
Eosinophils	IDO1	7.06169e-74	-0.385195
Macrophages	IDO1	5.85321e-37	0.274538
Mast.cells	IDO1	4.63148e-37	-0.274918
Neutrophils	IDO1	8.80674e-32	0.254304
NK.CD56bright.cells	IDO1	2.27204e-08	0.122739
NK.CD56dim.cells	IDO1	4.20426e-99	0.441572
NK.cells	IDO1	5.1198e-42	-0.292773
pDC	IDO1	5.26357e-24	-0.219982
T.cells	IDO1	4.27159e-127	0.493721
T.helper.cells	IDO1	8.65715e-25	0.223704
Tcm	IDO1	2.49472e-07	0.113321
TFH	IDO1	1.47933e-05	-0.0952573
Th1.cells	IDO1	1.75996e-129	0.497773
Th17.cells	IDO1	1.11216e-23	-0.218418
TReg	IDO1	7.37513e-91	0.424307
B.cells	aDC	1.43574e-86	0.41491
CD8.T.cells	aDC	1.74235e-38	0.280186
Cytotoxic.cells	aDC	1.24527e-168	0.557466
DC	aDC	9.80091e-64	0.359019
Eosinophils	aDC	2.72734e-39	-0.283114
Macrophages	aDC	3.54323e-39	0.282703
Mast.cells	aDC	2.80626e-17	-0.184734
Neutrophils	aDC	1.3937e-36	0.273123
NK.CD56dim.cells	aDC	1.3939e-52	0.327066
NK.cells	aDC	2.69159e-70	-0.376226
pDC	aDC	1.68965e-07	-0.114904
T.cells	aDC	1.77511e-102	0.448361
T.helper.cells	aDC	3.76635e-08	0.120812
Tcm	aDC	6.09183e-14	0.164314
Tem	aDC	8.96808e-05	-0.0861713
TFH	aDC	3.73249e-05	-0.0906961
Th1.cells	aDC	1.65063e-179	0.572117
Th17.cells	aDC	4.9663e-09	-0.128367
Th2.cells	aDC	5.13372e-05	0.0890752
TReg	aDC	1.52735e-138	0.512688
CD8.T.cells	B.cells	1.25286e-47	0.311553
Cytotoxic.cells	B.cells	7.81021e-128	0.494981
DC	B.cells	2.86912e-136	0.509015
Eosinophils	B.cells	3.77762e-46	-0.306735
Macrophages	B.cells	3.64185e-61	0.35198
Mast.cells	B.cells	3.13074e-11	-0.145576
Neutrophils	B.cells	8.65184e-20	0.19867
NK.CD56dim.cells	B.cells	1.14941e-08	0.125292
NK.cells	B.cells	8.43783e-22	-0.209125
pDC	B.cells	7.49251e-06	-0.0984843
T.cells	B.cells	9.04501e-119	0.479133
Tem	B.cells	1.43431e-05	0.0954061
Th1.cells	B.cells	2.48823e-96	0.435878
Th17.cells	B.cells	6.70118e-07	-0.109211
Th2.cells	B.cells	1.90988e-20	-0.202144
TReg	B.cells	1.51361e-67	0.369142
Cytotoxic.cells	CD8.T.cells	2.5704e-172	0.562512
DC	CD8.T.cells	2.4445e-47	0.310614
Eosinophils	CD8.T.cells	1.75783e-19	-0.197017
iDC	CD8.T.cells	4.27224e-08	0.120326
Macrophages	CD8.T.cells	2.50469e-12	0.153437
Mast.cells	CD8.T.cells	1.65731e-28	-0.24051
Neutrophils	CD8.T.cells	2.31299e-08	0.122671
NK.CD56bright.cells	CD8.T.cells	2.50585e-57	0.341122
NK.CD56dim.cells	CD8.T.cells	6.94366e-60	0.348405
pDC	CD8.T.cells	3.97778e-67	-0.368045
T.cells	CD8.T.cells	3.33772e-66	0.365615
T.helper.cells	CD8.T.cells	2.77994e-18	0.190435
TFH	CD8.T.cells	1.83127e-13	-0.16117
Th1.cells	CD8.T.cells	6.35918e-52	0.325054
Th17.cells	CD8.T.cells	3.34042e-26	-0.230253
Th2.cells	CD8.T.cells	1.0971e-41	-0.29162
TReg	CD8.T.cells	3.36548e-12	0.152538
DC	Cytotoxic.cells	8.11299e-134	0.505003
Eosinophils	Cytotoxic.cells	9.1036e-24	-0.218838
iDC	Cytotoxic.cells	1.40139e-57	0.341849
Macrophages	Cytotoxic.cells	4.31945e-71	0.37824
Neutrophils	Cytotoxic.cells	3.48746e-85	0.41181
NK.CD56bright.cells	Cytotoxic.cells	7.74433e-07	0.108596
NK.CD56dim.cells	Cytotoxic.cells	1.81814e-228	0.630103
NK.cells	Cytotoxic.cells	9.09913e-28	-0.237271
T.cells	Cytotoxic.cells	0	0.78909
T.helper.cells	Cytotoxic.cells	7.015e-12	0.150281
Tem	Cytotoxic.cells	5.38491e-09	0.128073
TFH	Cytotoxic.cells	7.2465e-10	0.13516
Tgd	Cytotoxic.cells	4.4081e-15	0.171576
Th1.cells	Cytotoxic.cells	6.73692e-195	0.591655
TReg	Cytotoxic.cells	6.04158e-215	0.615249
Eosinophils	DC	3.64876e-09	-0.129478
iDC	DC	4.49766e-64	0.359932
Macrophages	DC	2.09003e-128	0.495954
Neutrophils	DC	6.01839e-80	0.399784
NK.CD56dim.cells	DC	1.38469e-20	0.202876
NK.cells	DC	4.77125e-06	-0.100572
T.cells	DC	3.51993e-118	0.478072
T.helper.cells	DC	1.30456e-11	-0.148348
Tem	DC	2.6531e-15	0.172944
Th1.cells	DC	5.04225e-133	0.503693
Th2.cells	DC	4.47546e-26	-0.229672
TReg	DC	1.53742e-76	0.391685
iDC	Eosinophils	1.07899e-61	0.353441
Mast.cells	Eosinophils	1.41953e-155	0.538857
Neutrophils	Eosinophils	4.95318e-05	0.0892586
NK.CD56bright.cells	Eosinophils	9.46888e-12	-0.14935
NK.cells	Eosinophils	3.13911e-47	0.310262
pDC	Eosinophils	1.12513e-52	0.327349
Tcm	Eosinophils	1.29674e-10	0.14096
Tem	Eosinophils	1.10707e-57	0.342144
TFH	Eosinophils	7.68505e-98	0.438994
Tgd	Eosinophils	2.03454e-07	0.114152
Th1.cells	Eosinophils	1.32057e-13	-0.16211
Th17.cells	Eosinophils	6.85273e-32	0.254748
Th2.cells	Eosinophils	1.78985e-12	0.154452
Macrophages	iDC	6.52051e-139	0.513281
Mast.cells	iDC	1.89939e-153	0.535713
Neutrophils	iDC	3.00856e-159	0.544213
NK.CD56bright.cells	iDC	1.78397e-17	-0.185865
NK.CD56dim.cells	iDC	7.62508e-70	0.375073
NK.cells	iDC	2.36199e-16	0.179313
pDC	iDC	3.07804e-52	0.326018
T.cells	iDC	3.57934e-139	0.513698
T.helper.cells	iDC	9.15971e-06	0.0975417
Tem	iDC	9.4196e-99	0.440859
TFH	iDC	5.96146e-81	0.402129
Tgd	iDC	7.76965e-34	0.262545
Th1.cells	iDC	9.70529e-43	0.29527
Th17.cells	iDC	1.20798e-15	0.175042
TReg	iDC	2.96572e-70	0.376119
Mast.cells	Macrophages	7.87987e-16	0.17617
Neutrophils	Macrophages	2.14202e-187	0.582296
NK.CD56bright.cells	Macrophages	1.43733e-25	-0.227342
NK.CD56dim.cells	Macrophages	2.56243e-22	0.211727
T.cells	Macrophages	6.14839e-96	0.435062
T.helper.cells	Macrophages	4.49588e-08	-0.120129
Tem	Macrophages	2.61464e-53	0.329267
TFH	Macrophages	3.47362e-08	0.121122
Tgd	Macrophages	2.05938e-13	0.160831
Th1.cells	Macrophages	6.52935e-164	0.550874
TReg	Macrophages	1.6946e-64	0.361073
Neutrophils	Mast.cells	4.00294e-53	0.328709
NK.CD56bright.cells	Mast.cells	6.25835e-28	-0.237987
NK.cells	Mast.cells	1.7301e-27	0.236036
pDC	Mast.cells	6.31388e-130	0.498524
T.cells	Mast.cells	1.0394e-31	0.25401
Tcm	Mast.cells	1.22502e-06	0.106626
Tem	Mast.cells	7.62618e-84	0.40878
TFH	Mast.cells	2.65095e-143	0.520236
Tgd	Mast.cells	2.34409e-31	0.25256
Th17.cells	Mast.cells	1.37649e-61	0.353149
Th2.cells	Mast.cells	4.45017e-12	0.151684
TReg	Mast.cells	7.36176e-14	0.163777
NK.CD56bright.cells	Neutrophils	3.55855e-15	-0.172154
NK.CD56dim.cells	Neutrophils	3.56105e-82	0.404961
pDC	Neutrophils	1.15725e-26	0.232342
T.cells	Neutrophils	4.76074e-107	0.457318
Tem	Neutrophils	1.92339e-45	0.3044
TFH	Neutrophils	2.69369e-19	0.196015
Tgd	Neutrophils	1.63867e-33	0.261265
Th1.cells	Neutrophils	7.12988e-126	0.491623
Th17.cells	Neutrophils	7.47193e-08	0.118151
TReg	Neutrophils	1.13728e-67	0.369465
NK.CD56dim.cells	NK.CD56bright.cells	5.92738e-06	-0.0995732
pDC	NK.CD56bright.cells	2.68181e-65	-0.363214
T.cells	NK.CD56bright.cells	5.81206e-09	-0.127796
T.helper.cells	NK.CD56bright.cells	2.47934e-13	-0.160294
Tcm	NK.CD56bright.cells	2.37333e-21	-0.206839
Tem	NK.CD56bright.cells	2.16981e-09	-0.131332
TFH	NK.CD56bright.cells	8.16474e-39	-0.281387
Tgd	NK.CD56bright.cells	1.09546e-29	-0.24558
Th1.cells	NK.CD56bright.cells	2.3627e-08	-0.122591
Th2.cells	NK.CD56bright.cells	1.90573e-112	-0.467561
TReg	NK.CD56bright.cells	2.08709e-23	-0.217094
NK.cells	NK.CD56dim.cells	1.40132e-11	-0.148123
pDC	NK.CD56dim.cells	1.27439e-21	0.208217
T.cells	NK.CD56dim.cells	1.98641e-159	0.544473
T.helper.cells	NK.CD56dim.cells	7.6584e-59	0.345459
Tcm	NK.CD56dim.cells	9.12262e-08	0.117365
Tem	NK.CD56dim.cells	9.18443e-22	0.208939
TFH	NK.CD56dim.cells	9.51147e-36	0.26996
Tgd	NK.CD56dim.cells	1.76144e-58	0.34443
Th1.cells	NK.CD56dim.cells	4.72651e-89	0.420385
Th17.cells	NK.CD56dim.cells	1.89427e-06	-0.104721
Th2.cells	NK.CD56dim.cells	1.99897e-32	0.256919
TReg	NK.CD56dim.cells	4.0104e-138	0.512014
T.cells	NK.cells	1.55758e-16	-0.180386
T.helper.cells	NK.cells	9.87487e-26	-0.228095
Tcm	NK.cells	1.75394e-17	-0.185907
Tem	NK.cells	9.3824e-45	0.302107
Th1.cells	NK.cells	6.69953e-29	-0.242214
Th2.cells	NK.cells	1.05838e-32	-0.258032
TReg	NK.cells	5.18725e-34	-0.263235
T.cells	pDC	7.00711e-36	0.270466
Tem	pDC	1.63977e-32	0.257267
TFH	pDC	1.16186e-224	0.626003
Tgd	pDC	1.0729e-39	0.284573
Th17.cells	pDC	4.37282e-60	0.348969
Th2.cells	pDC	3.22103e-54	0.331996
TReg	pDC	9.09001e-53	0.32763
T.helper.cells	T.cells	1.06693e-37	0.27729
Tcm	T.cells	1.17521e-18	0.192513
Tem	T.cells	3.60935e-54	0.331849
TFH	T.cells	7.48696e-81	0.401899
Tgd	T.cells	6.70327e-24	0.219478
Th1.cells	T.cells	4.15625e-165	0.552559
Th2.cells	T.cells	9.25023e-08	0.11731
Tcm	T.helper.cells	7.5328e-175	0.565931
Tem	T.helper.cells	1.20052e-11	0.148608
TFH	T.helper.cells	1.07041e-14	0.169158
Tgd	T.helper.cells	3.12772e-06	0.102488
Th17.cells	T.helper.cells	2.63736e-10	-0.138596
Th2.cells	T.helper.cells	6.61061e-89	0.420067
TReg	T.helper.cells	8.81176e-17	0.181843
Tem	Tcm	3.53673e-10	0.137608
Th1.cells	Tcm	2.11413e-08	0.123011
Th2.cells	Tcm	9.54043e-32	0.254162
TReg	Tcm	8.41041e-09	0.126445
TFH	Tem	1.21067e-86	0.415075
Tgd	Tem	9.78217e-31	0.249992
Th1.cells	Tem	2.26427e-09	0.131181
Th17.cells	Tem	1.39684e-06	0.106056
TReg	Tem	1.47328e-14	0.168279
Tgd	TFH	6.09602e-43	0.295964
Th17.cells	TFH	1.10668e-28	0.241271
Th2.cells	TFH	1.11976e-42	0.295056
TReg	TFH	9.92221e-61	0.35077
Th1.cells	Tgd	1.26278e-21	0.208237
Th2.cells	Tgd	8.1668e-21	0.204071
TReg	Tgd	1.64217e-20	0.202488
Th17.cells	Th1.cells	2.74537e-13	-0.159998
Th2.cells	Th1.cells	3.22109e-06	0.102356
TReg	Th1.cells	4.92936e-144	0.521378
Th2.cells	Th17.cells	6.89659e-08	-0.118465
TReg	Th2.cells	7.36674e-37	0.274164
