# Supplementary material for: A comprehensive analysis of IDO1 expression with tumour‐infiltrating immune cells and mutation burden in gynaecologic and breast cancers
Source: J Cell Mol Med. 2020 Mar 30;24(9):5238–48. doi: 10.1111/jcmm.15176 (PMC7205837; doi:10.1111/jcmm.15176)
Supplement: Supplementary file 5 — Table S3 [file JCMM-24-5238-s005.xls]

## Sheet: BRCA_correlation
	IDO1	aDC	B.cells	CD8.T.cells	Cytotoxic.cells	DC	Eosinophils	iDC	Macrophages	Mast.cells	Neutrophils	NK.CD56bright.cells	NK.CD56dim.cells	NK.cells	pDC	T.cells	T.helper.cells	Tcm	Tem	TFH	Tgd	Th1.cells	Th17.cells	Th2.cells	TReg
IDO1	1	0.714663	0.619875	0.358211	0.738885	0.546042	-0.280056	0.19886	0.54972	-0.114383	0.405105	-0.207367	0.573243	-0.278155	0.00632527	0.737668	0.192165	0.165772	0.262268	0.222862	0.0767161	0.692152	-0.241273	0.104416	0.712377
aDC	0.714663	1	0.4446	0.193781	0.568833	0.370561	-0.162693	0.124422	0.421568	-0.154251	0.278098	-0.228856	0.390632	-0.327078	0.0774404	0.586051	0.130937	0.165245	0.15365	0.168279	-0.0372472	0.611303	-0.224358	0.222957	0.658091
B.cells	0.619875	0.4446	1	0.368796	0.643352	0.5467	-0.300442	0.168527	0.420333	-0.101352	0.316452	-0.193441	0.478011	-0.266078	-0.027982	0.680212	0.226211	0.213445	0.331966	0.260872	0.145891	0.538662	-0.267758	-0.0273265	0.539381
CD8.T.cells	0.358211	0.193781	0.368796	1	0.579025	0.44034	0.15083	0.414595	0.234158	0.252203	0.308583	0.200697	0.408513	0.209575	0.0129575	0.595039	0.235754	0.0454975	0.394106	0.360019	0.146386	0.290956	-0.0176308	-0.344959	0.282122
Cytotoxic.cells	0.738885	0.568833	0.643352	0.579025	1	0.657444	-0.164101	0.406034	0.511182	0.0471064	0.465179	0.0180487	0.696859	-0.0999525	0.187034	0.87611	0.149806	0.003277	0.389484	0.395686	0.18511	0.599909	-0.140597	-0.144068	0.672211
DC	0.546042	0.370561	0.5467	0.44034	0.657444	1	-0.108748	0.520879	0.551324	0.0686245	0.532011	-0.0725179	0.555417	-0.0779849	0.123532	0.664584	0.153923	0.0719203	0.39578	0.283088	0.225909	0.490468	-0.0912923	-0.144863	0.507166
Eosinophils	-0.280056	-0.162693	-0.300442	0.15083	-0.164101	-0.108748	1	0.272039	-0.151856	0.394495	-0.0355389	0.257897	-0.24483	0.31356	-0.122133	-0.0408207	0.110554	0.152747	0.136495	0.0497026	-0.122527	-0.204728	0.209973	-0.176489	-0.288366
iDC	0.19886	0.124422	0.168527	0.414595	0.406034	0.520879	0.272039	1	0.50327	0.512122	0.525205	0.163078	0.347189	0.298839	-0.000214728	0.464501	0.117523	0.0312906	0.457811	0.190784	0.11606	0.274355	0.0803263	-0.343436	0.200355
Macrophages	0.54972	0.421568	0.420333	0.234158	0.511182	0.551324	-0.151856	0.50327	1	0.147038	0.698799	-0.283548	0.47346	-0.0432217	-0.0693356	0.531859	0.05975	0.189984	0.403375	0.0347119	0.238866	0.658084	-0.168765	-0.0286878	0.433085
Mast.cells	-0.114383	-0.154251	-0.101352	0.252203	0.0471064	0.0686245	0.394495	0.512122	0.147038	1	0.243804	0.227775	-0.00190184	0.416055	-0.156781	0.110589	0.0621281	0.0260765	0.291145	0.0508266	0.0509891	-0.0182032	0.1447	-0.272445	-0.112931
Neutrophils	0.405105	0.278098	0.316452	0.308583	0.465179	0.532011	-0.0355389	0.525205	0.698799	0.243804	1	-0.134954	0.487241	0.101388	0.0403269	0.45451	-0.0331462	0.0785426	0.393709	0.0541704	0.22321	0.517659	-0.0402946	-0.181479	0.288475
NK.CD56bright.cells	-0.207367	-0.228856	-0.193441	0.200697	0.0180487	-0.0725179	0.257897	0.163078	-0.283548	0.227775	-0.134954	1	-0.0243547	0.254978	0.0241196	-0.0436403	-0.0216882	-0.159621	0.0666667	0.241344	-0.0881497	-0.269792	0.352825	-0.30185	-0.15564
NK.CD56dim.cells	0.573243	0.390632	0.478011	0.408513	0.696859	0.555417	-0.24483	0.347189	0.47346	-0.00190184	0.487241	-0.0243547	1	-0.00210295	0.194445	0.592958	-0.0297174	-0.109449	0.311405	0.318294	0.234294	0.497859	-0.107219	-0.105596	0.558606
NK.cells	-0.278155	-0.327078	-0.266078	0.209575	-0.0999525	-0.0779849	0.31356	0.298839	-0.0432217	0.416055	0.101388	0.254978	-0.00210295	1	-0.217249	-0.107844	-0.112064	-0.10021	0.243415	-0.026052	0.154294	-0.209961	0.18574	-0.437816	-0.291318
pDC	0.00632527	0.0774404	-0.027982	0.0129575	0.187034	0.123532	-0.122133	-0.000214728	-0.0693356	-0.156781	0.0403269	0.0241196	0.194445	-0.217249	1	0.0392954	-0.168431	-0.337092	-0.109918	0.151248	0.0403279	0.00838011	0.0614739	0.0352801	0.127433
T.cells	0.737668	0.586051	0.680212	0.595039	0.87611	0.664584	-0.0408207	0.464501	0.531859	0.110589	0.45451	-0.0436403	0.592958	-0.107844	0.0392954	1	0.306814	0.202387	0.472035	0.355724	0.111256	0.626275	-0.146784	-0.0785547	0.677023
T.helper.cells	0.192165	0.130937	0.226211	0.235754	0.149806	0.153923	0.110554	0.117523	0.05975	0.0621281	-0.0331462	-0.0216882	-0.0297174	-0.112064	-0.168431	0.306814	1	0.522048	0.205771	0.0712179	-0.120636	0.150915	-0.0369359	0.0817074	0.12068
Tcm	0.165772	0.165245	0.213445	0.0454975	0.003277	0.0719203	0.152747	0.0312906	0.189984	0.0260765	0.0785426	-0.159621	-0.109449	-0.10021	-0.337092	0.202387	0.522048	1	0.214947	-0.11683	-0.109975	0.183308	0.0396355	0.0323376	0.0253467
Tem	0.262268	0.15365	0.331966	0.394106	0.389484	0.39578	0.136495	0.457811	0.403375	0.291145	0.393709	0.0666667	0.311405	0.243415	-0.109918	0.472035	0.205771	0.214947	1	0.175231	0.213654	0.327665	0.00956043	-0.237156	0.184333
TFH	0.222862	0.168279	0.260872	0.360019	0.395686	0.283088	0.0497026	0.190784	0.0347119	0.0508266	0.0541704	0.241344	0.318294	-0.026052	0.151248	0.355724	0.0712179	-0.11683	0.175231	1	0.122236	0.101182	0.0207666	-0.150509	0.276475
Tgd	0.0767161	-0.0372472	0.145891	0.146386	0.18511	0.225909	-0.122527	0.11606	0.238866	0.0509891	0.22321	-0.0881497	0.234294	0.154294	0.0403279	0.111256	-0.120636	-0.109975	0.213654	0.122236	1	0.169792	-0.144904	-0.183273	0.0822333
Th1.cells	0.692152	0.611303	0.538662	0.290956	0.599909	0.490468	-0.204728	0.274355	0.658084	-0.0182032	0.517659	-0.269792	0.497859	-0.209961	0.00838011	0.626275	0.150915	0.183308	0.327665	0.101182	0.169792	1	-0.325528	0.148403	0.566562
Th17.cells	-0.241273	-0.224358	-0.267758	-0.0176308	-0.140597	-0.0912923	0.209973	0.0803263	-0.168765	0.1447	-0.0402946	0.352825	-0.107219	0.18574	0.0614739	-0.146784	-0.0369359	0.0396355	0.00956043	0.0207666	-0.144904	-0.325528	1	-0.278179	-0.267233
Th2.cells	0.104416	0.222957	-0.0273265	-0.344959	-0.144068	-0.144863	-0.176489	-0.343436	-0.0286878	-0.272445	-0.181479	-0.30185	-0.105596	-0.437816	0.0352801	-0.0785547	0.0817074	0.0323376	-0.237156	-0.150509	-0.183273	0.148403	-0.278179	1	0.163875
TReg	0.712377	0.658091	0.539381	0.282122	0.672211	0.507166	-0.288366	0.200355	0.433085	-0.112931	0.288475	-0.15564	0.558606	-0.291318	0.127433	0.677023	0.12068	0.0253467	0.184333	0.276475	0.0822333	0.566562	-0.267233	0.163875	1

## Sheet: CESC_Correlation
	IDO1	aDC	B.cells	CD8.T.cells	Cytotoxic.cells	DC	Eosinophils	iDC	Macrophages	Mast.cells	Neutrophils	NK.CD56bright.cells	NK.CD56dim.cells	NK.cells	pDC	T.cells	T.helper.cells	Tcm	Tem	TFH	Tgd	Th1.cells	Th17.cells	Th2.cells	TReg
IDO1	1	0.513841	0.356666	0.479275	0.581643	0.265844	-0.159821	0.321815	0.314077	-0.0147099	0.194749	0.0437357	0.406075	-0.0837275	0.161802	0.592259	0.415287	0.221419	0.0452958	0.32215	0.0462684	0.422046	0.026206	0.128888	0.477073
aDC	0.513841	1	0.497687	0.318277	0.549218	0.291151	-0.157662	0.413178	0.389255	0.0191378	0.302978	-0.352307	0.550402	-0.168497	0.215683	0.54478	0.306807	0.279069	-0.144135	0.212983	0.246298	0.506724	-0.0366144	0.0520763	0.628644
B.cells	0.356666	0.497687	1	0.482571	0.532066	0.40917	-0.096571	0.361953	0.364652	0.0824802	0.118173	-0.145249	0.376456	-0.110701	0.220219	0.670238	0.305131	0.140673	0.201962	0.441324	0.107791	0.294559	0.0422193	-0.0879697	0.594361
CD8.T.cells	0.479275	0.318277	0.482571	1	0.673109	0.291622	0.0775481	0.338248	0.386064	0.133144	0.122029	0.027244	0.456322	0.0442367	0.235206	0.732285	0.329888	0.0801053	0.196518	0.542605	0.0754128	0.356554	-0.0089724	-0.0655592	0.491926
Cytotoxic.cells	0.581643	0.549218	0.532066	0.673109	1	0.369867	-0.134517	0.461935	0.460194	0.161204	0.28518	-0.0461037	0.785344	-0.0503024	0.383955	0.875689	0.322699	0.0457987	0.0581634	0.457209	0.302373	0.550047	0.16833	-0.0675476	0.65304
DC	0.265844	0.291151	0.40917	0.291622	0.369867	1	-0.0869707	0.514522	0.485148	0.171195	0.26019	-0.0214251	0.33866	-0.065326	0.268352	0.459409	-0.00280585	0.0393498	0.130009	0.247707	0.174985	0.404137	-0.00307794	-0.19607	0.460911
Eosinophils	-0.159821	-0.157662	-0.096571	0.0775481	-0.134517	-0.0869707	1	0.0475598	0.0285258	0.239398	-0.0576419	0.215827	-0.1335	0.247968	-0.045837	-0.0944754	-0.0544059	-0.102239	0.249158	0.15992	0.0193804	-0.0344847	-0.0204657	0.119225	-0.0954084
iDC	0.321815	0.413178	0.361953	0.338248	0.461935	0.514522	0.0475598	1	0.611008	0.174565	0.336987	-0.301715	0.501537	0.0787932	0.137843	0.532285	0.0653435	0.0734198	0.10601	0.262882	0.246335	0.438784	-0.0779449	-0.0754252	0.534726
Macrophages	0.314077	0.389255	0.364652	0.386064	0.460194	0.485148	0.0285258	0.611008	1	0.22074	0.432041	-0.166689	0.492168	0.201663	0.186451	0.510444	0.0047916	0.0567009	0.223029	0.310047	0.15133	0.521976	-0.0358746	-0.107708	0.518817
Mast.cells	-0.0147099	0.0191378	0.0824802	0.133144	0.161204	0.171195	0.239398	0.174565	0.22074	1	0.274905	0.16933	0.0872808	0.176816	-0.0999886	0.20595	-0.0975401	-0.0806521	0.303409	0.133596	0.0984136	0.0674925	0.05974	-0.0632566	0.0798274
Neutrophils	0.194749	0.302978	0.118173	0.122029	0.28518	0.26019	-0.0576419	0.336987	0.432041	0.274905	1	-0.0797401	0.382522	-0.0767703	0.244306	0.23535	-0.159468	-0.0664135	0.0751587	0.0486229	0.32428	0.448897	0.142024	-0.0989975	0.24503
NK.CD56bright.cells	0.0437357	-0.352307	-0.145249	0.027244	-0.0461037	-0.0214251	0.215827	-0.301715	-0.166689	0.16933	-0.0797401	1	-0.191229	0.0982654	-0.0233561	-0.0546327	-0.0935857	-0.302143	0.373872	0.0926191	-0.0933833	-0.146404	0.238694	-0.10996	-0.216933
NK.CD56dim.cells	0.406075	0.550402	0.376456	0.456322	0.785344	0.33866	-0.1335	0.501537	0.492168	0.0872808	0.382522	-0.191229	1	0.0215592	0.359071	0.657514	0.163003	0.0518674	-0.0364538	0.277762	0.341298	0.563679	0.109103	-0.0970647	0.643835
NK.cells	-0.0837275	-0.168497	-0.110701	0.0442367	-0.0503024	-0.065326	0.247968	0.0787932	0.201663	0.176816	-0.0767703	0.0982654	0.0215592	1	-0.0879658	-0.048016	-0.12712	-0.0900166	0.411942	0.159279	0.00551987	-0.0503011	-0.025743	0.0598907	0.0137788
pDC	0.161802	0.215683	0.220219	0.235206	0.383955	0.268352	-0.045837	0.137843	0.186451	-0.0999886	0.244306	-0.0233561	0.359071	-0.0879658	1	0.32386	-0.0497051	-0.280635	0.00436898	0.24474	0.253691	0.37806	0.198115	0.0324426	0.374556
T.cells	0.592259	0.54478	0.670238	0.732285	0.875689	0.459409	-0.0944754	0.532285	0.510444	0.20595	0.23535	-0.0546327	0.657514	-0.048016	0.32386	1	0.404784	0.113241	0.157628	0.55698	0.19783	0.506207	0.102671	-0.0394532	0.723474
T.helper.cells	0.415287	0.306807	0.305131	0.329888	0.322699	-0.00280585	-0.0544059	0.0653435	0.0047916	-0.0975401	-0.159468	-0.0935857	0.163003	-0.12712	-0.0497051	0.404784	1	0.43229	0.0494452	0.222358	-0.110332	0.0666335	0.0218441	0.314664	0.306321
Tcm	0.221419	0.279069	0.140673	0.0801053	0.0457987	0.0393498	-0.102239	0.0734198	0.0567009	-0.0806521	-0.0664135	-0.302143	0.0518674	-0.0900166	-0.280635	0.113241	0.43229	1	-0.131189	-0.0385348	-0.121314	0.125039	-0.217366	0.151075	0.159062
Tem	0.0452958	-0.144135	0.201962	0.196518	0.0581634	0.130009	0.249158	0.10601	0.223029	0.303409	0.0751587	0.373872	-0.0364538	0.411942	0.00436898	0.157628	0.0494452	-0.131189	1	0.373104	0.0191668	-0.0478361	0.0593607	-0.00139246	0.00586714
TFH	0.32215	0.212983	0.441324	0.542605	0.457209	0.247707	0.15992	0.262882	0.310047	0.133596	0.0486229	0.0926191	0.277762	0.159279	0.24474	0.55698	0.222358	-0.0385348	0.373104	1	-0.026411	0.162741	0.0879377	-0.00764657	0.361222
Tgd	0.0462684	0.246298	0.107791	0.0754128	0.302373	0.174985	0.0193804	0.246335	0.15133	0.0984136	0.32428	-0.0933833	0.341298	0.00551987	0.253691	0.19783	-0.110332	-0.121314	0.0191668	-0.026411	1	0.375971	-0.0300571	0.13389	0.176989
Th1.cells	0.422046	0.506724	0.294559	0.356554	0.550047	0.404137	-0.0344847	0.438784	0.521976	0.0674925	0.448897	-0.146404	0.563679	-0.0503011	0.37806	0.506207	0.0666335	0.125039	-0.0478361	0.162741	0.375971	1	-0.0528063	0.0452473	0.531614
Th17.cells	0.026206	-0.0366144	0.0422193	-0.0089724	0.16833	-0.00307794	-0.0204657	-0.0779449	-0.0358746	0.05974	0.142024	0.238694	0.109103	-0.025743	0.198115	0.102671	0.0218441	-0.217366	0.0593607	0.0879377	-0.0300571	-0.0528063	1	-0.159721	-0.00161372
Th2.cells	0.128888	0.0520763	-0.0879697	-0.0655592	-0.0675476	-0.19607	0.119225	-0.0754252	-0.107708	-0.0632566	-0.0989975	-0.10996	-0.0970647	0.0598907	0.0324426	-0.0394532	0.314664	0.151075	-0.00139246	-0.00764657	0.13389	0.0452473	-0.159721	1	0.0106389
TReg	0.477073	0.628644	0.594361	0.491926	0.65304	0.460911	-0.0954084	0.534726	0.518817	0.0798274	0.24503	-0.216933	0.643835	0.0137788	0.374556	0.723474	0.306321	0.159062	0.00586714	0.361222	0.176989	0.531614	-0.00161372	0.0106389	1

## Sheet: OV_correlation
	IDO1	aDC	B.cells	CD8.T.cells	Cytotoxic.cells	DC	Eosinophils	iDC	Macrophages	Mast.cells	Neutrophils	NK.CD56bright.cells	NK.CD56dim.cells	NK.cells	pDC	T.cells	T.helper.cells	Tcm	Tem	TFH	Tgd	Th1.cells	Th17.cells	Th2.cells	TReg
IDO1	1	0.537948	0.253706	0.325858	0.593851	0.336355	-0.0997301	0.228324	0.302984	0.133388	0.398112	0.0481713	0.352244	-0.253472	0.214173	0.501073	-0.0328491	0.0399556	0.0548678	0.241354	0.00454659	0.493557	0.155124	0.114942	0.474507
aDC	0.537948	1	0.24786	0.0838657	0.413116	0.227996	-0.0681296	0.167314	0.241426	0.0279767	0.335163	-0.0627577	0.21641	-0.255461	0.0608956	0.410927	0.016298	0.07244	0.0612293	0.182308	-0.0525442	0.356716	0.107996	0.16072	0.506585
B.cells	0.253706	0.24786	1	0.18762	0.357313	0.322419	-0.094238	0.174285	0.154643	0.101229	0.212591	-0.0148154	0.11584	-0.226741	0.130729	0.396057	0.0501927	0.0244465	0.0837307	0.0998846	-0.00798741	0.318528	0.195259	0.0223171	0.312169
CD8.T.cells	0.325858	0.0838657	0.18762	1	0.518393	0.395923	0.0942426	0.362899	0.353232	0.182989	0.330813	0.0826277	0.473048	-0.0443111	0.201082	0.467932	0.0362521	0.0129929	0.168982	0.169466	0.131829	0.478996	0.0623699	-0.0258251	0.372557
Cytotoxic.cells	0.593851	0.413116	0.357313	0.518393	1	0.496673	-0.00414653	0.509452	0.554297	0.235867	0.566499	0.0492787	0.63363	-0.220542	0.423841	0.797579	-0.0757559	-0.157054	0.161269	0.338717	0.13625	0.67154	0.175012	0.0962569	0.656984
DC	0.336355	0.227996	0.322419	0.395923	0.496673	1	0.0985462	0.417683	0.376049	0.19235	0.41482	0.0782831	0.339815	-0.145409	0.252168	0.551694	-0.010124	0.0234938	0.261911	0.0679006	0.00507349	0.48874	0.226204	-0.0981248	0.420798
Eosinophils	-0.0997301	-0.0681296	-0.094238	0.0942426	-0.00414653	0.0985462	1	0.190469	0.119094	0.0660058	0.152413	-0.0366322	0.139501	0.180362	-0.130092	0.00418244	-0.118833	-0.00348945	0.0767155	0.0397607	0.0317878	0.0537017	-0.124199	0.0302802	0.0180734
iDC	0.228324	0.167314	0.174285	0.362899	0.509452	0.417683	0.190469	1	0.774936	0.447534	0.718608	-0.162112	0.566615	0.0991221	0.139307	0.531352	-0.0993917	-0.218552	0.407324	0.248035	0.267708	0.53156	0.0910519	0.096581	0.449226
Macrophages	0.302984	0.241426	0.154643	0.353232	0.554297	0.376049	0.119094	0.774936	1	0.410175	0.743278	-0.243406	0.632113	0.0348427	0.173094	0.557192	-0.0617543	-0.242374	0.355971	0.228292	0.291613	0.602632	-0.0277317	0.191446	0.484254
Mast.cells	0.133388	0.0279767	0.101229	0.182989	0.235867	0.19235	0.0660058	0.447534	0.410175	1	0.378637	-0.0878618	0.272127	0.0827897	0.153421	0.207042	-0.143251	-0.120227	0.205339	0.0339397	0.236563	0.284681	0.109197	0.00964343	0.154679
Neutrophils	0.398112	0.335163	0.212591	0.330813	0.566499	0.41482	0.152413	0.718608	0.743278	0.378637	1	-0.10924	0.550178	-0.111541	0.265553	0.548066	-0.0990536	-0.170585	0.341574	0.241076	0.211569	0.620884	0.10543	0.212412	0.486395
NK.CD56bright.cells	0.0481713	-0.0627577	-0.0148154	0.0826277	0.0492787	0.0782831	-0.0366322	-0.162112	-0.243406	-0.0878618	-0.10924	1	-0.0567741	-0.000881033	0.0470609	-0.105706	-0.0918307	0.244745	0.0509905	0.0262883	-0.0990225	-0.00126637	0.187236	-0.30274	-0.065008
NK.CD56dim.cells	0.352244	0.21641	0.11584	0.473048	0.63363	0.339815	0.139501	0.566615	0.632113	0.272127	0.550178	-0.0567741	1	0.130288	0.272998	0.546769	-0.132941	-0.264714	0.313705	0.437787	0.275979	0.585748	-0.0284366	0.228881	0.532964
NK.cells	-0.253472	-0.255461	-0.226741	-0.0443111	-0.220542	-0.145409	0.180362	0.0991221	0.0348427	0.0827897	-0.111541	-0.000881033	0.130288	1	-0.343651	-0.245265	-0.140277	-0.0115092	0.265828	-0.0472441	0.193431	-0.111882	-0.152592	-0.0362746	-0.210604
pDC	0.214173	0.0608956	0.130729	0.201082	0.423841	0.252168	-0.130092	0.139307	0.173094	0.153421	0.265553	0.0470609	0.272998	-0.343651	1	0.331367	-0.216901	-0.27399	-0.0688941	0.130339	0.125974	0.289661	0.21965	0.028615	0.249328
T.cells	0.501073	0.410927	0.396057	0.467932	0.797579	0.551694	0.00418244	0.531352	0.557192	0.207042	0.548066	-0.105706	0.546769	-0.245265	0.331367	1	0.0984517	-0.112953	0.170528	0.314476	0.177535	0.632889	0.108658	0.182448	0.718262
T.helper.cells	-0.0328491	0.016298	0.0501927	0.0362521	-0.0757559	-0.010124	-0.118833	-0.0993917	-0.0617543	-0.143251	-0.0990536	-0.0918307	-0.132941	-0.140277	-0.216901	0.0984517	1	0.37047	0.044724	-0.0112085	-0.0802836	-0.0541801	-0.196579	0.229249	0.0304578
Tcm	0.0399556	0.07244	0.0244465	0.0129929	-0.157054	0.0234938	-0.00348945	-0.218552	-0.242374	-0.120227	-0.170585	0.244745	-0.264714	-0.0115092	-0.27399	-0.112953	0.37047	1	0.096352	-0.243501	-0.277577	-0.135678	0.0980855	-0.177671	-0.0950444
Tem	0.0548678	0.0612293	0.0837307	0.168982	0.161269	0.261911	0.0767155	0.407324	0.355971	0.205339	0.341574	0.0509905	0.313705	0.265828	-0.0688941	0.170528	0.044724	0.096352	1	0.00618357	0.101707	0.234783	0.0275425	-0.0765708	0.18684
TFH	0.241354	0.182308	0.0998846	0.169466	0.338717	0.0679006	0.0397607	0.248035	0.228292	0.0339397	0.241076	0.0262883	0.437787	-0.0472441	0.130339	0.314476	-0.0112085	-0.243501	0.00618357	1	0.231283	0.249348	0.0312744	0.150133	0.273827
Tgd	0.00454659	-0.0525442	-0.00798741	0.131829	0.13625	0.00507349	0.0317878	0.267708	0.291613	0.236563	0.211569	-0.0990225	0.275979	0.193431	0.125974	0.177535	-0.0802836	-0.277577	0.101707	0.231283	1	0.206258	-0.0974705	0.15195	0.103444
Th1.cells	0.493557	0.356716	0.318528	0.478996	0.67154	0.48874	0.0537017	0.53156	0.602632	0.284681	0.620884	-0.00126637	0.585748	-0.111882	0.289661	0.632889	-0.0541801	-0.135678	0.234783	0.249348	0.206258	1	0.0608573	0.157772	0.594575
Th17.cells	0.155124	0.107996	0.195259	0.0623699	0.175012	0.226204	-0.124199	0.0910519	-0.0277317	0.109197	0.10543	0.187236	-0.0284366	-0.152592	0.21965	0.108658	-0.196579	0.0980855	0.0275425	0.0312744	-0.0974705	0.0608573	1	-0.31466	0.0305308
Th2.cells	0.114942	0.16072	0.0223171	-0.0258251	0.0962569	-0.0981248	0.0302802	0.096581	0.191446	0.00964343	0.212412	-0.30274	0.228881	-0.0362746	0.028615	0.182448	0.229249	-0.177671	-0.0765708	0.150133	0.15195	0.157772	-0.31466	1	0.201509
TReg	0.474507	0.506585	0.312169	0.372557	0.656984	0.420798	0.0180734	0.449226	0.484254	0.154679	0.486395	-0.065008	0.532964	-0.210604	0.249328	0.718262	0.0304578	-0.0950444	0.18684	0.273827	0.103444	0.594575	0.0305308	0.201509	1

## Sheet: UCEC_correlation
	IDO1	aDC	B.cells	CD8.T.cells	Cytotoxic.cells	DC	Eosinophils	iDC	Macrophages	Mast.cells	Neutrophils	NK.CD56bright.cells	NK.CD56dim.cells	NK.cells	pDC	T.cells	T.helper.cells	Tcm	Tem	TFH	Tgd	Th1.cells	Th17.cells	Th2.cells	TReg
IDO1	1	0.398054	0.270751	0.220245	0.138666	0.0226489	-0.0654221	0.1852	0.184339	0.0117145	0.234055	-0.00428531	0.05843	-0.0875772	-0.170378	0.183966	0.0635461	0.160232	0.0161628	0.157301	-0.157697	0.253779	0.143172	-0.0305122	0.134356
aDC	0.398054	1	0.421318	0.0966001	0.277633	0.197707	-0.235122	0.142392	0.372855	-0.140631	0.256894	-0.238771	0.1119	-0.180236	0.0607607	0.257394	-0.0555886	-0.0671949	-0.00629794	-0.0116488	-0.0115719	0.534663	0.062522	0.0805982	0.306804
B.cells	0.270751	0.421318	1	0.116566	0.186483	0.240811	-0.085346	0.148374	0.278275	0.0125817	0.188036	-0.147494	0.0632081	-0.166438	-0.0120111	0.211125	-0.0597717	0.0494485	0.192536	0.172857	0.0910246	0.410208	-0.0809989	-0.0489831	0.1296
CD8.T.cells	0.220245	0.0966001	0.116566	1	0.595525	0.20479	0.0934167	0.345097	0.211973	0.115225	0.19657	0.171775	0.499099	-0.0959322	0.0803285	0.556544	0.151648	0.0712221	0.258651	0.330097	0.155081	0.304541	-0.0451602	-0.154079	0.337227
Cytotoxic.cells	0.138666	0.277633	0.186483	0.595525	1	0.484541	-0.0180681	0.478852	0.4167	0.020446	0.327632	0.297849	0.699423	-0.113128	0.423571	0.789746	-0.136047	-0.242952	0.216629	0.416494	0.289355	0.398986	-0.0436565	-0.155354	0.648933
DC	0.0226489	0.197707	0.240811	0.20479	0.484541	1	-0.145822	0.310548	0.286081	0.0148868	0.243444	0.0728209	0.379615	-0.126187	0.39554	0.353421	-0.274903	-0.186955	0.20565	0.0944063	0.122328	0.28364	0.134659	-0.138138	0.353896
Eosinophils	-0.0654221	-0.235122	-0.085346	0.0934167	-0.0180681	-0.145822	1	0.121725	0.0673244	0.274391	0.155641	0.22196	0.0386153	0.133544	-0.159909	0.207322	0.148973	0.191348	0.160069	0.335329	0.0803857	-0.149279	-0.0306397	-0.0640095	0.10322
iDC	0.1852	0.142392	0.148374	0.345097	0.478852	0.310548	0.121725	1	0.523682	0.185884	0.477202	0.0858681	0.455348	-0.00491773	0.293293	0.540999	-0.158817	-0.0830105	0.231346	0.33663	0.142001	0.246433	0.175693	-0.284901	0.377208
Macrophages	0.184339	0.372855	0.278275	0.211973	0.4167	0.286081	0.0673244	0.523682	1	0.105658	0.493886	-0.14535	0.312606	-0.0827191	0.0796485	0.490618	0.0214539	-0.028873	0.287615	0.240034	0.121177	0.553423	-0.0785542	-0.0809706	0.303001
Mast.cells	0.0117145	-0.140631	0.0125817	0.115225	0.020446	0.0148868	0.274391	0.185884	0.105658	1	0.233169	0.101182	0.0344484	0.129039	-0.0582684	0.226104	-0.0429158	0.106944	0.116239	0.388297	0.165792	-0.0250015	0.0663955	-0.259547	0.0716787
Neutrophils	0.234055	0.256894	0.188036	0.19657	0.327632	0.243444	0.155641	0.477202	0.493886	0.233169	1	0.183413	0.337251	-0.236211	0.213109	0.424028	-0.142991	-0.00878311	0.251167	0.367608	0.0706859	0.313248	0.194131	-0.178133	0.279729
NK.CD56bright.cells	-0.00428531	-0.238771	-0.147494	0.171775	0.297849	0.0728209	0.22196	0.0858681	-0.14535	0.101182	0.183413	1	0.200933	0.0474389	0.168097	0.183733	-0.280493	-0.0728371	0.0521685	0.24671	-0.0122741	-0.136697	0.168239	-0.419264	0.0970749
NK.CD56dim.cells	0.05843	0.1119	0.0632081	0.499099	0.699423	0.379615	0.0386153	0.455348	0.312606	0.0344484	0.337251	0.200933	1	0.00922429	0.437586	0.592814	-0.184931	-0.227072	0.303803	0.404661	0.329723	0.351236	-0.0141238	-0.132307	0.491881
NK.cells	-0.0875772	-0.180236	-0.166438	-0.0959322	-0.113128	-0.126187	0.133544	-0.00491773	-0.0827191	0.129039	-0.236211	0.0474389	0.00922429	1	-0.0794724	-0.157983	-0.19322	-0.214095	0.0804566	0.0182361	0.0569688	-0.265552	0.0373282	-0.175729	-0.14528
pDC	-0.170378	0.0607607	-0.0120111	0.0803285	0.423571	0.39554	-0.159909	0.293293	0.0796485	-0.0582684	0.213109	0.168097	0.437586	-0.0794724	1	0.195284	-0.467035	-0.479138	0.0997314	0.0953226	0.273392	0.099694	0.135235	-0.154589	0.331201
T.cells	0.183966	0.257394	0.211125	0.556544	0.789746	0.353421	0.207322	0.540999	0.490618	0.226104	0.424028	0.183733	0.592814	-0.157983	0.195284	1	0.154787	0.0812823	0.269146	0.526954	0.269947	0.453225	-0.0385607	-0.0927651	0.735605
T.helper.cells	0.0635461	-0.0555886	-0.0597717	0.151648	-0.136047	-0.274903	0.148973	-0.158817	0.0214539	-0.0429158	-0.142991	-0.280493	-0.184931	-0.19322	-0.467035	0.154787	1	0.644727	0.00416085	-0.02402	-0.0675935	0.0615182	-0.203422	0.357912	0.0580588
Tcm	0.160232	-0.0671949	0.0494485	0.0712221	-0.242952	-0.186955	0.191348	-0.0830105	-0.028873	0.106944	-0.00878311	-0.0728371	-0.227072	-0.214095	-0.479138	0.0812823	0.644727	1	0.052304	-0.0744683	-0.126734	0.0392326	0.000783195	0.0816384	-0.0551415
Tem	0.0161628	-0.00629794	0.192536	0.258651	0.216629	0.20565	0.160069	0.231346	0.287615	0.116239	0.251167	0.0521685	0.303803	0.0804566	0.0997314	0.269146	0.00416085	0.052304	1	0.221838	0.269696	0.228363	-0.116026	-0.197602	0.0865807
TFH	0.157301	-0.0116488	0.172857	0.330097	0.416494	0.0944063	0.335329	0.33663	0.240034	0.388297	0.367608	0.24671	0.404661	0.0182361	0.0953226	0.526954	-0.02402	-0.0744683	0.221838	1	0.212134	0.130992	0.060476	-0.156066	0.335383
Tgd	-0.157697	-0.0115719	0.0910246	0.155081	0.289355	0.122328	0.0803857	0.142001	0.121177	0.165792	0.0706859	-0.0122741	0.329723	0.0569688	0.273392	0.269947	-0.0675935	-0.126734	0.269696	0.212134	1	0.120422	-0.185998	0.014563	0.210399
Th1.cells	0.253779	0.534663	0.410208	0.304541	0.398986	0.28364	-0.149279	0.246433	0.553423	-0.0250015	0.313248	-0.136697	0.351236	-0.265552	0.099694	0.453225	0.0615182	0.0392326	0.228363	0.130992	0.120422	1	-0.142394	-0.0102139	0.292782
Th17.cells	0.143172	0.062522	-0.0809989	-0.0451602	-0.0436565	0.134659	-0.0306397	0.175693	-0.0785542	0.0663955	0.194131	0.168239	-0.0141238	0.0373282	0.135235	-0.0385607	-0.203422	0.000783195	-0.116026	0.060476	-0.185998	-0.142394	1	-0.354751	0.0726845
Th2.cells	-0.0305122	0.0805982	-0.0489831	-0.154079	-0.155354	-0.138138	-0.0640095	-0.284901	-0.0809706	-0.259547	-0.178133	-0.419264	-0.132307	-0.175729	-0.154589	-0.0927651	0.357912	0.0816384	-0.197602	-0.156066	0.014563	-0.0102139	-0.354751	1	0.0787042
TReg	0.134356	0.306804	0.1296	0.337227	0.648933	0.353896	0.10322	0.377208	0.303001	0.0716787	0.279729	0.0970749	0.491881	-0.14528	0.331201	0.735605	0.0580588	-0.0551415	0.0865807	0.335383	0.210399	0.292782	0.0726845	0.0787042	1

## Sheet: UCS_correlation
	IDO1	aDC	B.cells	CD8.T.cells	Cytotoxic.cells	DC	Eosinophils	iDC	Macrophages	Mast.cells	Neutrophils	NK.CD56bright.cells	NK.CD56dim.cells	NK.cells	pDC	T.cells	T.helper.cells	Tcm	Tem	TFH	Tgd	Th1.cells	Th17.cells	Th2.cells	TReg
IDO1	1	0.54765	0.225049	0.334559	0.441477	0.48873	-0.321985	0.54577	0.379349	0.523083	0.608579	0.268672	0.286724	-0.0569428	0.206848	0.447311	-0.138938	-0.0688046	-0.0957366	0.0144545	-0.00797265	0.306785	0.382525	-0.218859	0.297812
aDC	0.54765	1	0.233212	0.142468	0.416386	0.429155	-0.190887	0.470573	0.462017	0.433562	0.384561	0.0475758	0.417747	-0.235546	0.0440786	0.358569	-0.0998185	-0.192183	0.0231397	0.205017	0.241963	0.517825	0.272751	-0.168978	0.265852
B.cells	0.225049	0.233212	1	0.195229	0.319614	0.252787	0.027288	0.252139	0.0600207	0.216878	0.0739564	0.326808	0.126718	0.04077	0.00440786	0.508232	0.213832	0.0370106	0.140783	0.209619	-0.258037	0.195489	0.240926	-0.15232	0.133007
CD8.T.cells	0.334559	0.142468	0.195229	1	0.393311	0.227638	-0.0548354	0.0901607	-0.0576225	0.222712	0.257	0.15232	0.146098	0.173451	0.351462	0.223036	0.0525668	-0.0963832	-0.0221027	-0.0210656	-0.135533	0.190239	0.311447	0.256871	0.444329
Cytotoxic.cells	0.441477	0.416386	0.319614	0.393311	1	0.559826	-0.1507	0.474073	0.467073	0.317734	0.412237	0.256158	0.482305	-0.297705	0.379011	0.532862	-0.104291	-0.483342	0.174488	0.278066	0.04077	0.47524	0.376264	-0.189266	0.502471
DC	0.48873	0.429155	0.252787	0.227638	0.559826	1	-0.118227	0.644996	0.50726	0.413923	0.51225	0.124319	0.503759	-0.164441	0.395929	0.301141	-0.144866	-0.311447	0.181877	0.050363	0.129959	0.491639	0.225305	-0.202165	0.234091
Eosinophils	-0.321985	-0.190887	0.027288	-0.0548354	-0.1507	-0.118227	1	-0.227508	0.116801	-0.370366	-0.108569	-0.130477	-0.105393	0.305159	-0.348415	0.0462795	0.0669562	0.146681	0.0299456	0.0504926	0.033705	-0.0840031	-0.0480944	0.34768	-0.117872
iDC	0.54577	0.470573	0.252139	0.0901607	0.474073	0.644996	-0.227508	1	0.542844	0.673256	0.568836	0.272945	0.44698	-0.128597	0.253905	0.284353	-0.149728	-0.269834	-0.00907441	0.17747	-0.0201582	0.36155	0.309956	-0.378727	0.263648
Macrophages	0.379349	0.462017	0.0600207	-0.0576225	0.467073	0.50726	0.116801	0.542844	1	0.31015	0.466878	-0.123153	0.393246	-0.118616	-0.0245673	0.274566	-0.148237	-0.295567	0.103967	0.258426	0.269056	0.477184	0.207545	-0.299002	0.112233
Mast.cells	0.523083	0.433562	0.216878	0.222712	0.317734	0.413923	-0.370366	0.673256	0.31015	1	0.585494	0.249287	0.219212	-0.146681	0.158553	0.133783	-0.141885	-0.061706	0.0296215	0.166904	0.119523	0.229323	0.432785	-0.2395	0.236425
Neutrophils	0.608579	0.384561	0.0739564	0.257	0.412237	0.51225	-0.108569	0.568836	0.466878	0.585494	1	-0.0335753	0.169951	-0.168654	0.339535	0.187775	-0.248768	-0.054252	-0.115051	0.0277418	-0.0299456	0.277094	0.320003	-0.0870495	0.126882
NK.CD56bright.cells	0.268672	0.0475758	0.326808	0.15232	0.256158	0.124319	-0.130477	0.272945	-0.123153	0.249287	-0.0335753	1	0.231462	0.0708452	-0.0327996	0.23049	0.0502982	-0.0493907	0.0512056	0.116282	-0.162108	0.0097874	0.208258	-0.224981	0.254023
NK.CD56dim.cells	0.286724	0.417747	0.126718	0.146098	0.482305	0.503759	-0.105393	0.44698	0.393246	0.219212	0.169951	0.231462	1	-0.182655	0.171517	0.383264	-0.0368162	-0.338022	0.203656	0.19309	0.278714	0.478351	-0.0285844	-0.0128338	0.261477
NK.cells	-0.0569428	-0.235546	0.04077	0.173451	-0.297705	-0.164441	0.305159	-0.128597	-0.118616	-0.146681	-0.168654	0.0708452	-0.182655	1	-0.219096	-0.018084	0.217851	0.135792	-0.0189266	-0.152904	-0.0540576	-0.106754	-0.0916515	0.28176	-0.213511
pDC	0.206848	0.0440786	0.00440786	0.351462	0.379011	0.395929	-0.348415	0.253905	-0.0245673	0.158553	0.339535	-0.0327996	0.171517	-0.219096	1	-0.0707202	-0.281779	-0.454722	-0.086018	-0.34861	-0.172101	0.136255	0.180074	0.13256	0.198778
T.cells	0.447311	0.358569	0.508232	0.223036	0.532862	0.301141	0.0462795	0.284353	0.274566	0.133783	0.187775	0.23049	0.383264	-0.018084	-0.0707202	1	0.349559	-0.0480944	0.160876	0.32966	-0.0626134	0.379051	0.185961	-0.0782992	0.368751
T.helper.cells	-0.138938	-0.0998185	0.213832	0.0525668	-0.104291	-0.144866	0.0669562	-0.149728	-0.148237	-0.141885	-0.248768	0.0502982	-0.0368162	0.217851	-0.281779	0.349559	1	0.275927	0.326744	0.143894	-0.124319	-0.0752528	-0.111291	0.140394	0.0898057
Tcm	-0.0688046	-0.192183	0.0370106	-0.0963832	-0.483342	-0.311447	0.146681	-0.269834	-0.295567	-0.061706	-0.054252	-0.0493907	-0.338022	0.135792	-0.454722	-0.0480944	0.275927	1	-0.213508	-0.0466684	-0.222453	-0.293168	-0.184275	-0.0323438	-0.272334
Tem	-0.0957366	0.0231397	0.140783	-0.0221027	0.174488	0.181877	0.0299456	-0.00907441	0.103967	0.0296215	-0.115051	0.0512056	0.203656	-0.0189266	-0.086018	0.160876	0.326744	-0.213508	1	0.252982	0.339059	0.166127	-0.164506	0.0488074	0.177732
TFH	0.0144545	0.205017	0.209619	-0.0210656	0.278066	0.050363	0.0504926	0.17747	0.258426	0.166904	0.0277418	0.116282	0.19309	-0.152904	-0.34861	0.32966	0.143894	-0.0466684	0.252982	1	0.176497	0.226082	-0.0712989	-0.238138	0.176014
Tgd	-0.00797265	0.241963	-0.258037	-0.135533	0.04077	0.129959	0.033705	-0.0201582	0.269056	0.119523	-0.0299456	-0.162108	0.278714	-0.0540576	-0.172101	-0.0626134	-0.124319	-0.222453	0.339059	0.176497	1	0.412886	-0.135014	0.133459	0.176046
Th1.cells	0.306785	0.517825	0.195489	0.190239	0.47524	0.491639	-0.0840031	0.36155	0.477184	0.229323	0.277094	0.0097874	0.478351	-0.106754	0.136255	0.379051	-0.0752528	-0.293168	0.166127	0.226082	0.412886	1	-0.0335753	0.0703267	0.367844
Th17.cells	0.382525	0.272751	0.240926	0.311447	0.376264	0.225305	-0.0480944	0.309956	0.207545	0.432785	0.320003	0.208258	-0.0285844	-0.0916515	0.180074	0.185961	-0.111291	-0.184275	-0.164506	-0.0712989	-0.135014	-0.0335753	1	-0.192831	0.272626
Th2.cells	-0.218859	-0.168978	-0.15232	0.256871	-0.189266	-0.202165	0.34768	-0.378727	-0.299002	-0.2395	-0.0870495	-0.224981	-0.0128338	0.28176	0.13256	-0.0782992	0.140394	-0.0323438	0.0488074	-0.238138	0.133459	0.0703267	-0.192831	1	0.0360714
TReg	0.297812	0.265852	0.133007	0.444329	0.502471	0.234091	-0.117872	0.263648	0.112233	0.236425	0.126882	0.254023	0.261477	-0.213511	0.198778	0.368751	0.0898057	-0.272334	0.177732	0.176014	0.176046	0.367844	0.272626	0.0360714	1
