# Supplementary material for: A comprehensive analysis of IDO1 expression with tumour‐infiltrating immune cells and mutation burden in gynaecologic and breast cancers
Source: J Cell Mol Med. 2020 Mar 30;24(9):5238–48. doi: 10.1111/jcmm.15176 (PMC7205837; doi:10.1111/jcmm.15176)
Supplement: Supplementary file 6 — Table S4 [file JCMM-24-5238-s006.xls]

## Sheet: GO2
ONTOLOGY	ID	Description	GeneRatio	BgRatio	pvalue	p.adjust	qvalue	geneID	Count
BP	GO:0034341	response to interferon-gamma	49/247	198/18493	1.63488e-48	4.08231e-45	2.79651e-45	AIF1/B2M/CASP1/CCL4/CCL4L1/CCL5/CIITA/FCGR1A/FCGR1B/GBP1/GBP2/GBP4/GBP5/HLA-A/HLA-B/HLA-C/HLA-DPA1/HLA-DPB1/HLA-DQA1/HLA-DQB1/HLA-DRA/HLA-DRB1/HLA-DRB5/HLA-E/HLA-F/HLA-H/IFI30/IFITM1/IFITM3/IFNG/IL12RB1/IRF1/IRF9/LGALS9/NLRC5/NMI/OAS1/OAS2/OAS3/OASL/PARP14/PARP9/PML/SP100/TLR2/TRIM21/TRIM22/UBD/WAS	49
BP	GO:0071346	cellular response to interferon-gamma	46/247	178/18493	1.7867e-46	2.23069e-43	1.5281e-43	AIF1/B2M/CASP1/CCL4/CCL4L1/CCL5/CIITA/FCGR1A/FCGR1B/GBP1/GBP2/GBP4/GBP5/HLA-A/HLA-B/HLA-C/HLA-DPA1/HLA-DPB1/HLA-DQA1/HLA-DQB1/HLA-DRA/HLA-DRB1/HLA-DRB5/HLA-E/HLA-F/HLA-H/IFI30/IFNG/IL12RB1/IRF1/IRF9/LGALS9/NLRC5/NMI/OAS1/OAS2/OAS3/OASL/PARP14/PARP9/PML/SP100/TLR2/TRIM21/TRIM22/WAS	46
BP	GO:0060333	interferon-gamma-mediated signaling pathway	35/247	90/18493	1.25891e-42	1.04783e-39	7.17801e-40	B2M/CIITA/FCGR1A/FCGR1B/GBP1/GBP2/HLA-A/HLA-B/HLA-C/HLA-DPA1/HLA-DPB1/HLA-DQA1/HLA-DQB1/HLA-DRA/HLA-DRB1/HLA-DRB5/HLA-E/HLA-F/HLA-H/IFI30/IFNG/IRF1/IRF9/NLRC5/NMI/OAS1/OAS2/OAS3/OASL/PARP14/PARP9/PML/SP100/TRIM21/TRIM22	35
BP	GO:0042110	T cell activation	52/247	451/18493	1.02573e-33	6.40312e-31	4.38635e-31	AIF1/B2M/CCL5/CD2/CD27/CD274/CD3D/CD3E/CD7/CD74/CD80/CD86/CLEC4E/CLEC7A/CORO1A/FCER1G/GPR18/GRAP2/HAVCR2/HLA-DPA1/HLA-DPB1/HLA-E/IFNG/IL12RB1/IL15/IRF1/ITK/KLRK1/LAG3/LGALS9/LILRB1/LILRB2/LYN/PDCD1LG2/PSMB10/PTPN22/PTPRC/RAC2/RASAL3/RSAD2/SASH3/SIRPG/SLA2/SLAMF6/TESPA1/THEMIS/TIGIT/TNFAIP8L2/TNFSF13B/VAV1/WAS/ZNF683	52
BP	GO:0051607	defense response to virus	37/247	228/18493	1.85033e-29	9.24057e-27	6.33009e-27	APOBEC3D/APOBEC3G/APOBEC3H/BIRC3/CXCL10/DDX58/DDX60/DTX3L/GBP1/IFI27/IFIH1/IFIT2/IFIT3/IFITM1/IFITM3/IFNG/IL12RB1/IL15/IRF1/IRF9/ISG20/LILRB1/MX1/NLRC5/OAS1/OAS2/OAS3/OASL/PARP9/PLSCR1/PML/PRF1/PTPRC/RNASE6/RSAD2/RTP4/TRIM22	37
BP	GO:0060337	type I interferon signaling pathway	26/247	89/18493	4.79429e-28	1.71019e-25	1.17154e-25	GBP2/HLA-A/HLA-B/HLA-C/HLA-E/HLA-F/HLA-H/IFI27/IFIT2/IFIT3/IFITM1/IFITM3/IRF1/IRF9/ISG20/MX1/NLRC5/OAS1/OAS2/OAS3/OASL/PSMB8/RSAD2/SP100/XAF1/ZBP1	26
BP	GO:0071357	cellular response to type I interferon	26/247	89/18493	4.79429e-28	1.71019e-25	1.17154e-25	GBP2/HLA-A/HLA-B/HLA-C/HLA-E/HLA-F/HLA-H/IFI27/IFIT2/IFIT3/IFITM1/IFITM3/IRF1/IRF9/ISG20/MX1/NLRC5/OAS1/OAS2/OAS3/OASL/PSMB8/RSAD2/SP100/XAF1/ZBP1	26
BP	GO:0009615	response to virus	40/247	315/18493	1.47778e-27	4.61251e-25	3.15972e-25	APOBEC3D/APOBEC3G/APOBEC3H/BIRC3/CCL4/CCL5/CXCL10/DDX58/DDX60/DTX3L/GBP1/IFI27/IFIH1/IFIT2/IFIT3/IFITM1/IFITM3/IFNG/IL12RB1/IL15/IRF1/IRF9/ISG20/LGALS9/LILRB1/MX1/NLRC5/OAS1/OAS2/OAS3/OASL/PARP9/PLSCR1/PML/PRF1/PTPRC/RNASE6/RSAD2/RTP4/TRIM22	40
BP	GO:0034340	response to type I interferon	26/247	94/18493	2.38209e-27	6.60897e-25	4.52736e-25	GBP2/HLA-A/HLA-B/HLA-C/HLA-E/HLA-F/HLA-H/IFI27/IFIT2/IFIT3/IFITM1/IFITM3/IRF1/IRF9/ISG20/MX1/NLRC5/OAS1/OAS2/OAS3/OASL/PSMB8/RSAD2/SP100/XAF1/ZBP1	26
BP	GO:0002699	positive regulation of immune effector process	34/247	209/18493	3.74649e-27	9.35498e-25	6.40847e-25	ADGRE2/B2M/BTK/C3/CD244/CD74/CD80/CD86/DDX58/DDX60/FCER1G/HLA-A/HLA-B/HLA-C/HLA-E/HLA-F/HLA-H/IFNG/IL12RB1/IL18RAP/KLRK1/LAG3/LGALS9/LILRB1/LYN/NCR3/PTPRC/RAC2/RSAD2/SASH3/SH2D1A/SH2D1B/SLAMF6/VAV1	34
BP	GO:0002697	regulation of immune effector process	45/247	439/18493	6.05367e-27	1.37418e-24	9.41361e-25	ADGRE2/APOBEC3G/B2M/BIRC3/BTK/C1QA/C1QC/C3/CD244/CD74/CD80/CD86/CD96/DDX58/DDX60/DTX3L/FCER1G/HAVCR2/HLA-A/HLA-B/HLA-C/HLA-E/HLA-F/HLA-H/IFNG/IL12RB1/IL15/IL18RAP/KLRK1/LAG3/LGALS9/LILRB1/LYN/NCR3/PARP9/PTPRC/RAC2/RSAD2/SASH3/SH2D1A/SH2D1B/SLAMF6/VAV1/WAS/ZNF683	45
BP	GO:0050863	regulation of T cell activation	38/247	305/18493	6.83189e-26	1.4216e-23	9.73844e-24	AIF1/CCL5/CD2/CD27/CD274/CD3E/CD74/CD80/CD86/CORO1A/GRAP2/HAVCR2/HLA-DPA1/HLA-DPB1/HLA-E/IFNG/IL12RB1/IL15/IRF1/KLRK1/LAG3/LGALS9/LILRB1/LILRB2/LYN/PDCD1LG2/PTPN22/PTPRC/RAC2/RASAL3/SASH3/SIRPG/TESPA1/TIGIT/TNFAIP8L2/TNFSF13B/VAV1/ZNF683	38
BP	GO:0007159	leukocyte cell-cell adhesion	39/247	327/18493	7.65935e-26	1.47118e-23	1.00781e-23	AIF1/CCL5/CD27/CD274/CD3E/CD74/CD80/CD86/CORO1A/FERMT3/GRAP2/HAVCR2/HLA-DPA1/HLA-DPB1/HLA-E/IFNG/IL12RB1/IL15/IRF1/KLRK1/LAG3/LGALS9/LILRB1/LILRB2/LYN/PDCD1LG2/PTPN22/PTPRC/RAC2/RASAL3/SASH3/SELL/SELPLG/SIRPG/TESPA1/TIGIT/TNFAIP8L2/TNFSF13B/VAV1	39
BP	GO:0051249	regulation of lymphocyte activation	45/247	472/18493	1.30133e-25	2.32102e-23	1.58998e-23	AIF1/BTK/CCL5/CD2/CD27/CD274/CD38/CD3E/CD74/CD80/CD86/CORO1A/GRAP2/HAVCR2/HLA-DPA1/HLA-DPB1/HLA-E/IFNG/IL12RB1/IL15/IRF1/KLRK1/LAG3/LGALS9/LILRB1/LILRB2/LST1/LYN/MNDA/NFAM1/PDCD1LG2/PTPN22/PTPRC/RAC2/RASAL3/SAMSN1/SASH3/SIRPG/SLA2/TESPA1/TIGIT/TNFAIP8L2/TNFSF13B/VAV1/ZNF683	45
BP	GO:0002449	lymphocyte mediated immunity	39/247	344/18493	5.15968e-25	8.58914e-23	5.88384e-23	B2M/BTK/BTN3A3/C1QA/C1QC/C3/CD27/CD74/CD96/CORO1A/FCER1G/GZMB/HAVCR2/HLA-A/HLA-B/HLA-C/HLA-DQB1/HLA-E/HLA-F/HLA-H/IL12RB1/IL18RAP/KLRD1/KLRK1/LAG3/LGALS9/LILRB1/NCR3/PRF1/PTPRC/RSAD2/SASH3/SH2D1A/SH2D1B/SLA2/SLAMF6/SLAMF7/VAV1/WAS	39
BP	GO:0002768	immune response-regulating cell surface receptor signaling pathway	43/247	445/18493	1.02563e-24	1.60062e-22	1.09648e-22	BTK/BTN3A3/CD247/CD38/CD3D/CD3E/CLEC4E/FCER1G/FCGR1A/FCGR1B/FCGR3A/FPR3/FYB1/GBP1/GRAP2/HLA-DPA1/HLA-DPB1/HLA-DQA1/HLA-DQB1/HLA-DRA/HLA-DRB1/HLA-DRB5/ITK/KLRK1/LAT2/LCP2/LILRB1/LILRB2/LYN/MNDA/NCR3/NFAM1/PLSCR1/PTPN22/PTPRC/SLA2/STAP1/TESPA1/THEMIS/TRAT1/UBASH3A/VAV1/WAS	43
BP	GO:0002703	regulation of leukocyte mediated immunity	31/247	196/18493	1.95327e-24	2.86901e-22	1.96536e-22	ADGRE2/B2M/BTK/C3/CD96/DDX58/FCER1G/HAVCR2/HLA-A/HLA-B/HLA-C/HLA-E/HLA-F/HLA-H/IL12RB1/IL18RAP/KLRK1/LAG3/LGALS9/LILRB1/LYN/NCR3/PTPRC/RAC2/RSAD2/SASH3/SH2D1A/SH2D1B/SLAMF6/VAV1/WAS	31
BP	GO:0019882	antigen processing and presentation	29/247	175/18493	1.64424e-23	2.28093e-21	1.56251e-21	B2M/CD74/CTSS/FCER1G/FCGR1A/FCGR1B/HLA-A/HLA-B/HLA-C/HLA-DMA/HLA-DPA1/HLA-DPB1/HLA-DQA1/HLA-DQB1/HLA-DRA/HLA-DRB1/HLA-DRB5/HLA-E/HLA-F/HLA-H/IFI30/LAG3/LILRB2/PSMB8/TAP1/TAP2/TAPBP/TAPBPL/WAS	29
BP	GO:0002706	regulation of lymphocyte mediated immunity	27/247	146/18493	2.8167e-23	3.57247e-21	2.44726e-21	B2M/BTK/C3/CD96/FCER1G/HAVCR2/HLA-A/HLA-B/HLA-C/HLA-E/HLA-F/HLA-H/IL12RB1/IL18RAP/KLRK1/LAG3/LGALS9/LILRB1/NCR3/PTPRC/RSAD2/SASH3/SH2D1A/SH2D1B/SLAMF6/VAV1/WAS	27
BP	GO:1903037	regulation of leukocyte cell-cell adhesion	35/247	293/18493	2.86141e-23	3.57247e-21	2.44726e-21	AIF1/CCL5/CD27/CD274/CD3E/CD74/CD80/CD86/CORO1A/GRAP2/HAVCR2/HLA-DPA1/HLA-DPB1/HLA-E/IFNG/IL12RB1/IL15/IRF1/KLRK1/LAG3/LGALS9/LILRB1/LILRB2/LYN/PDCD1LG2/PTPN22/PTPRC/RASAL3/SASH3/SIRPG/TESPA1/TIGIT/TNFAIP8L2/TNFSF13B/VAV1	35
BP	GO:0001909	leukocyte mediated cytotoxicity	24/247	105/18493	3.88123e-23	4.61497e-21	3.1614e-21	B2M/CORO1A/GZMB/HAVCR2/HLA-A/HLA-B/HLA-C/HLA-E/HLA-F/HLA-H/IL12RB1/IL18RAP/KLRK1/LAG3/LGALS9/LILRB1/NCR3/PRF1/PTPRC/SH2D1A/SLAMF6/SLAMF7/STAP1/VAV1	24
BP	GO:0045088	regulation of innate immune response	38/247	365/18493	4.82308e-23	5.4742e-21	3.75e-21	BIRC3/BTK/CCL5/CD96/CLEC4E/CLEC7A/CTSS/DDX58/DDX60/FCER1G/GBP5/HAVCR2/HLA-E/IFIH1/IFNG/IL18RAP/IRF1/KLRK1/LAG3/LGALS9/LILRB1/LY96/LYN/NCR3/NLRC5/NMI/PARP14/PARP9/PLSCR1/PTPN22/RSAD2/SH2D1A/SH2D1B/SLAMF6/TLR2/TNIP3/VAV1/ZBP1	38
BP	GO:0002429	immune response-activating cell surface receptor signaling pathway	40/247	414/18493	5.18504e-23	5.62915e-21	3.85615e-21	BTK/BTN3A3/CD247/CD38/CD3D/CD3E/CLEC4E/FCER1G/FCGR1A/FCGR3A/FPR3/FYB1/GBP1/GRAP2/HLA-DPA1/HLA-DPB1/HLA-DQA1/HLA-DQB1/HLA-DRA/HLA-DRB1/HLA-DRB5/ITK/KLRK1/LAT2/LCP2/LYN/MNDA/NCR3/NFAM1/PLSCR1/PTPN22/PTPRC/SLA2/STAP1/TESPA1/THEMIS/TRAT1/UBASH3A/VAV1/WAS	40
BP	GO:0050870	positive regulation of T cell activation	30/247	202/18493	7.56266e-23	7.86832e-21	5.39005e-21	AIF1/CCL5/CD27/CD274/CD3E/CD74/CD80/CD86/CORO1A/GRAP2/HAVCR2/HLA-DPA1/HLA-DPB1/HLA-E/IFNG/IL12RB1/IL15/KLRK1/LGALS9/LILRB1/LILRB2/LYN/PDCD1LG2/PTPRC/RASAL3/SASH3/SIRPG/TESPA1/TNFSF13B/VAV1	30
BP	GO:0050670	regulation of lymphocyte proliferation	30/247	205/18493	1.17737e-22	1.17596e-20	8.05571e-21	AIF1/BTK/CCL5/CD274/CD38/CD3E/CD74/CD80/CD86/CORO1A/HAVCR2/HLA-DPA1/HLA-DPB1/HLA-E/IL12RB1/IL15/IRF1/LGALS9/LILRB1/LILRB2/LST1/LYN/MNDA/PDCD1LG2/PTPN22/PTPRC/RAC2/RASAL3/SASH3/TNFSF13B	30
BP	GO:0032944	regulation of mononuclear cell proliferation	30/247	206/18493	1.36228e-22	1.28317e-20	8.79012e-21	AIF1/BTK/CCL5/CD274/CD38/CD3E/CD74/CD80/CD86/CORO1A/HAVCR2/HLA-DPA1/HLA-DPB1/HLA-E/IL12RB1/IL15/IRF1/LGALS9/LILRB1/LILRB2/LST1/LYN/MNDA/PDCD1LG2/PTPN22/PTPRC/RAC2/RASAL3/SASH3/TNFSF13B	30
BP	GO:0048002	antigen processing and presentation of peptide antigen	26/247	139/18493	1.38749e-22	1.28317e-20	8.79012e-21	B2M/CD74/CTSS/FCER1G/FCGR1A/FCGR1B/HLA-A/HLA-B/HLA-C/HLA-DMA/HLA-DPA1/HLA-DPB1/HLA-DQA1/HLA-DQB1/HLA-DRA/HLA-DRB1/HLA-DRB5/HLA-E/HLA-F/HLA-H/IFI30/LAG3/TAP1/TAP2/TAPBP/TAPBPL	26
BP	GO:0002478	antigen processing and presentation of exogenous peptide antigen	25/247	126/18493	2.00812e-22	1.79082e-20	1.22677e-20	B2M/CD74/CTSS/FCER1G/FCGR1A/FCGR1B/HLA-A/HLA-B/HLA-C/HLA-DMA/HLA-DPA1/HLA-DPB1/HLA-DQA1/HLA-DQB1/HLA-DRA/HLA-DRB1/HLA-DRB5/HLA-E/HLA-F/HLA-H/IFI30/LAG3/TAP1/TAP2/TAPBP	25
BP	GO:0001906	cell killing	27/247	158/18493	2.54328e-22	2.18986e-20	1.50012e-20	APOL1/B2M/CORO1A/GNLY/GZMB/HAVCR2/HLA-A/HLA-B/HLA-C/HLA-E/HLA-F/HLA-H/IFNG/IL12RB1/IL18RAP/KLRK1/LAG3/LGALS9/LILRB1/NCR3/PRF1/PTPRC/SH2D1A/SLAMF6/SLAMF7/STAP1/VAV1	27
BP	GO:0031341	regulation of cell killing	22/247	88/18493	3.14425e-22	2.61706e-20	1.79277e-20	B2M/HAVCR2/HLA-A/HLA-B/HLA-C/HLA-E/HLA-F/HLA-H/IFNG/IL12RB1/IL18RAP/KLRK1/LAG3/LGALS9/LILRB1/NCR3/PRF1/PTPRC/SH2D1A/SLAMF6/STAP1/VAV1	22
BP	GO:1903039	positive regulation of leukocyte cell-cell adhesion	30/247	214/18493	4.25117e-22	3.42425e-20	2.34572e-20	AIF1/CCL5/CD27/CD274/CD3E/CD74/CD80/CD86/CORO1A/GRAP2/HAVCR2/HLA-DPA1/HLA-DPB1/HLA-E/IFNG/IL12RB1/IL15/KLRK1/LGALS9/LILRB1/LILRB2/LYN/PDCD1LG2/PTPRC/RASAL3/SASH3/SIRPG/TESPA1/TNFSF13B/VAV1	30
BP	GO:0070663	regulation of leukocyte proliferation	30/247	216/18493	5.60669e-22	4.37497e-20	2.997e-20	AIF1/BTK/CCL5/CD274/CD38/CD3E/CD74/CD80/CD86/CORO1A/HAVCR2/HLA-DPA1/HLA-DPB1/HLA-E/IL12RB1/IL15/IRF1/LGALS9/LILRB1/LILRB2/LST1/LYN/MNDA/PDCD1LG2/PTPN22/PTPRC/RAC2/RASAL3/SASH3/TNFSF13B	30
BP	GO:0019884	antigen processing and presentation of exogenous antigen	25/247	134/18493	1.00323e-21	7.59113e-20	5.20017e-20	B2M/CD74/CTSS/FCER1G/FCGR1A/FCGR1B/HLA-A/HLA-B/HLA-C/HLA-DMA/HLA-DPA1/HLA-DPB1/HLA-DQA1/HLA-DQB1/HLA-DRA/HLA-DRB1/HLA-DRB5/HLA-E/HLA-F/HLA-H/IFI30/LAG3/TAP1/TAP2/TAPBP	25
BP	GO:0031343	positive regulation of cell killing	19/247	64/18493	6.21677e-21	4.56567e-19	3.12763e-19	B2M/HLA-A/HLA-B/HLA-C/HLA-E/HLA-F/HLA-H/IFNG/IL12RB1/IL18RAP/KLRK1/LAG3/NCR3/PRF1/PTPRC/SH2D1A/SLAMF6/STAP1/VAV1	19
BP	GO:0043900	regulation of multi-organism process	36/247	371/18493	7.94251e-21	5.66642e-19	3.88168e-19	APOBEC3D/APOBEC3G/APOBEC3H/BIRC3/CARD16/CCL4/CCL5/CD74/DDX58/DDX60/DTX3L/HAVCR2/IFI27/IFITM1/IFITM3/IFNG/IL12RB1/IL15/ISG20/LAMP3/LGALS9/LILRB1/LY86/LY96/MX1/OAS1/OAS3/OASL/OPTN/PARP9/PLSCR1/PML/PRF1/RSAD2/TRIM14/TRIM21	36
BP	GO:0001819	positive regulation of cytokine production	38/247	422/18493	8.31224e-21	5.69091e-19	3.89846e-19	B2M/BIRC3/C3/CASP1/CD2/CD244/CD274/CD3E/CD74/CD80/CD86/CLEC4E/DDX58/DDX60/FCER1G/GBP5/HAVCR2/HLA-DPA1/HLA-DPB1/HLA-E/IFIH1/IFNG/IL12RB1/IL15/IRF1/KLRK1/LGALS9/LILRB2/LY96/NFAM1/PTPN22/PTPRC/RSAD2/SASH3/SLAMF6/TIGIT/TLR2/ZBP1	38
BP	GO:0001910	regulation of leukocyte mediated cytotoxicity	20/247	76/18493	8.43266e-21	5.69091e-19	3.89846e-19	B2M/HAVCR2/HLA-A/HLA-B/HLA-C/HLA-E/HLA-F/HLA-H/IL12RB1/IL18RAP/KLRK1/LAG3/LGALS9/LILRB1/NCR3/PTPRC/SH2D1A/SLAMF6/STAP1/VAV1	20
BP	GO:0050851	antigen receptor-mediated signaling pathway	31/247	259/18493	1.01123e-20	6.64482e-19	4.55192e-19	BTK/BTN3A3/CD247/CD38/CD3D/CD3E/FYB1/GBP1/GRAP2/HLA-DPA1/HLA-DPB1/HLA-DQA1/HLA-DQB1/HLA-DRA/HLA-DRB1/HLA-DRB5/ITK/LAT2/LCP2/LYN/MNDA/NFAM1/PTPN22/PTPRC/SLA2/STAP1/TESPA1/THEMIS/TRAT1/UBASH3A/WAS	31
BP	GO:0046651	lymphocyte proliferation	31/247	264/18493	1.79192e-20	1.14729e-18	7.85932e-19	AIF1/BTK/CCL5/CD274/CD38/CD3E/CD74/CD80/CD86/CORO1A/HAVCR2/HLA-DPA1/HLA-DPB1/HLA-E/IL12RB1/IL15/IRF1/LGALS9/LILRB1/LILRB2/LST1/LYN/MNDA/PDCD1LG2/PSMB10/PTPN22/PTPRC/RAC2/RASAL3/SASH3/TNFSF13B	31
BP	GO:0002708	positive regulation of lymphocyte mediated immunity	22/247	105/18493	2.07135e-20	1.29304e-18	8.85775e-19	B2M/BTK/C3/FCER1G/HLA-A/HLA-B/HLA-C/HLA-E/HLA-F/HLA-H/IL12RB1/IL18RAP/KLRK1/LAG3/NCR3/PTPRC/RSAD2/SASH3/SH2D1A/SH2D1B/SLAMF6/VAV1	22
BP	GO:0032943	mononuclear cell proliferation	31/247	266/18493	2.24475e-20	1.36711e-18	9.36513e-19	AIF1/BTK/CCL5/CD274/CD38/CD3E/CD74/CD80/CD86/CORO1A/HAVCR2/HLA-DPA1/HLA-DPB1/HLA-E/IL12RB1/IL15/IRF1/LGALS9/LILRB1/LILRB2/LST1/LYN/MNDA/PDCD1LG2/PSMB10/PTPN22/PTPRC/RAC2/RASAL3/SASH3/TNFSF13B	31
BP	GO:0050867	positive regulation of cell activation	36/247	384/18493	2.51749e-20	1.49671e-18	1.02529e-18	AIF1/BTK/CCL5/CD2/CD27/CD274/CD38/CD3E/CD74/CD80/CD86/CORO1A/FCER1G/GRAP2/HAVCR2/HLA-DPA1/HLA-DPB1/HLA-E/IFNG/IL12RB1/IL15/KLRK1/LGALS9/LILRB1/LILRB2/LYN/PDCD1LG2/PLEK/PTPRC/RASAL3/SASH3/SIRPG/STAP1/TESPA1/TNFSF13B/VAV1	36
BP	GO:0002683	negative regulation of immune system process	38/247	437/18493	2.8116e-20	1.63269e-18	1.11844e-18	BTK/C1QC/CD274/CD74/CD80/CD86/CD96/FCER1G/GBP1/GPR171/GPR18/HAVCR2/HLA-E/IRF1/KLRK1/LAG3/LGALS9/LILRB1/LILRB2/LST1/LY96/LYN/MILR1/MNDA/NLRC5/NMI/PARP14/PDCD1LG2/PTK2B/PTPN22/PTPRC/SAMSN1/SLA2/STAP1/TAPBPL/TIGIT/TNFAIP8L2/UBASH3A	38
BP	GO:0022407	regulation of cell-cell adhesion	36/247	388/18493	3.55699e-20	2.01859e-18	1.3828e-18	AIF1/CCL5/CD27/CD274/CD3E/CD74/CD80/CD86/CORO1A/FERMT3/GRAP2/HAVCR2/HLA-DPA1/HLA-DPB1/HLA-E/IFNG/IL12RB1/IL15/IRF1/KLRK1/LAG3/LGALS9/LILRB1/LILRB2/LYN/PDCD1LG2/PTPN22/PTPRC/RASAL3/SASH3/SIRPG/TESPA1/TIGIT/TNFAIP8L2/TNFSF13B/VAV1	36
BP	GO:0022409	positive regulation of cell-cell adhesion	30/247	251/18493	4.60683e-20	2.55628e-18	1.75113e-18	AIF1/CCL5/CD27/CD274/CD3E/CD74/CD80/CD86/CORO1A/GRAP2/HAVCR2/HLA-DPA1/HLA-DPB1/HLA-E/IFNG/IL12RB1/IL15/KLRK1/LGALS9/LILRB1/LILRB2/LYN/PDCD1LG2/PTPRC/RASAL3/SASH3/SIRPG/TESPA1/TNFSF13B/VAV1	30
BP	GO:0002696	positive regulation of leukocyte activation	35/247	372/18493	7.87967e-20	4.27729e-18	2.93008e-18	AIF1/BTK/CCL5/CD2/CD27/CD274/CD38/CD3E/CD74/CD80/CD86/CORO1A/FCER1G/GRAP2/HAVCR2/HLA-DPA1/HLA-DPB1/HLA-E/IFNG/IL12RB1/IL15/KLRK1/LGALS9/LILRB1/LILRB2/LYN/PDCD1LG2/PTPRC/RASAL3/SASH3/SIRPG/STAP1/TESPA1/TNFSF13B/VAV1	35
BP	GO:0070661	leukocyte proliferation	31/247	283/18493	1.41098e-19	7.49623e-18	5.13516e-18	AIF1/BTK/CCL5/CD274/CD38/CD3E/CD74/CD80/CD86/CORO1A/HAVCR2/HLA-DPA1/HLA-DPB1/HLA-E/IL12RB1/IL15/IRF1/LGALS9/LILRB1/LILRB2/LST1/LYN/MNDA/PDCD1LG2/PSMB10/PTPN22/PTPRC/RAC2/RASAL3/SASH3/TNFSF13B	31
BP	GO:0002705	positive regulation of leukocyte mediated immunity	23/247	131/18493	1.91397e-19	9.80432e-18	6.71628e-18	B2M/BTK/C3/DDX58/FCER1G/HLA-A/HLA-B/HLA-C/HLA-E/HLA-F/HLA-H/IL12RB1/IL18RAP/KLRK1/LAG3/NCR3/PTPRC/RSAD2/SASH3/SH2D1A/SH2D1B/SLAMF6/VAV1	23
BP	GO:0045089	positive regulation of innate immune response	32/247	309/18493	1.92396e-19	9.80432e-18	6.71628e-18	BIRC3/BTK/CCL5/CLEC4E/CLEC7A/CTSS/DDX58/DDX60/FCER1G/GBP5/HAVCR2/HLA-E/IFIH1/IL18RAP/IRF1/KLRK1/LAG3/LY96/LYN/NCR3/NLRC5/PARP9/PLSCR1/PTPN22/RSAD2/SH2D1A/SH2D1B/SLAMF6/TLR2/TNIP3/VAV1/ZBP1	32
BP	GO:0050852	T cell receptor signaling pathway	24/247	150/18493	2.96022e-19	1.47834e-17	1.01271e-17	BTK/BTN3A3/CD247/CD3D/CD3E/FYB1/GBP1/GRAP2/HLA-DPA1/HLA-DPB1/HLA-DQA1/HLA-DQB1/HLA-DRA/HLA-DRB1/HLA-DRB5/ITK/LCP2/PTPN22/PTPRC/TESPA1/THEMIS/TRAT1/UBASH3A/WAS	24
BP	GO:0001912	positive regulation of leukocyte mediated cytotoxicity	17/247	55/18493	3.42095e-19	1.67492e-17	1.14738e-17	B2M/HLA-A/HLA-B/HLA-C/HLA-E/HLA-F/HLA-H/IL12RB1/IL18RAP/KLRK1/LAG3/NCR3/PTPRC/SH2D1A/SLAMF6/STAP1/VAV1	17
BP	GO:0042590	antigen processing and presentation of exogenous peptide antigen via MHC class I	14/247	30/18493	4.77711e-19	2.29393e-17	1.57142e-17	B2M/FCER1G/FCGR1A/FCGR1B/HLA-A/HLA-B/HLA-C/HLA-E/HLA-F/HLA-H/IFI30/TAP1/TAP2/TAPBP	14
BP	GO:0070665	positive regulation of leukocyte proliferation	23/247	139/18493	7.72142e-19	3.63781e-17	2.49202e-17	AIF1/CCL5/CD274/CD38/CD3E/CD74/CD80/CD86/CORO1A/HAVCR2/HLA-DPA1/HLA-DPB1/HLA-E/IL12RB1/IL15/LGALS9/LILRB2/LYN/PDCD1LG2/PTPRC/RASAL3/SASH3/TNFSF13B	23
BP	GO:0031349	positive regulation of defense response	36/247	427/18493	8.40231e-19	3.88529e-17	2.66155e-17	BIRC3/BTK/C3/CCL5/CLEC4E/CLEC7A/CTSS/DDX58/DDX60/FCER1G/GBP5/HAVCR2/HLA-E/IFIH1/IL15/IL18RAP/IRF1/KLRK1/LAG3/LY96/LYN/NCR3/NLRC5/OPTN/PARP9/PLSCR1/PTPN22/RSAD2/SH2D1A/SH2D1B/SLAMF6/STAP1/TLR2/TNIP3/VAV1/ZBP1	36
BP	GO:0042102	positive regulation of T cell proliferation	20/247	97/18493	1.64476e-18	7.4672e-17	5.11527e-17	AIF1/CCL5/CD274/CD3E/CD80/CD86/CORO1A/HAVCR2/HLA-DPA1/HLA-DPB1/HLA-E/IL12RB1/IL15/LGALS9/LILRB2/PDCD1LG2/PTPRC/RASAL3/SASH3/TNFSF13B	20
BP	GO:0051251	positive regulation of lymphocyte activation	32/247	333/18493	1.81025e-18	8.07178e-17	5.52943e-17	AIF1/BTK/CCL5/CD27/CD274/CD38/CD3E/CD74/CD80/CD86/CORO1A/GRAP2/HAVCR2/HLA-DPA1/HLA-DPB1/HLA-E/IFNG/IL12RB1/IL15/KLRK1/LGALS9/LILRB1/LILRB2/LYN/PDCD1LG2/PTPRC/RASAL3/SASH3/SIRPG/TESPA1/TNFSF13B/VAV1	32
BP	GO:0002228	natural killer cell mediated immunity	17/247	62/18493	3.41269e-18	1.495e-16	1.02412e-16	CD96/CORO1A/GZMB/HAVCR2/HLA-E/IL18RAP/KLRD1/KLRK1/LAG3/LGALS9/LILRB1/NCR3/SH2D1A/SH2D1B/SLAMF6/SLAMF7/VAV1	17
BP	GO:0050671	positive regulation of lymphocyte proliferation	22/247	132/18493	3.87425e-18	1.66793e-16	1.14259e-16	AIF1/CCL5/CD274/CD38/CD3E/CD74/CD80/CD86/CORO1A/HAVCR2/HLA-DPA1/HLA-DPB1/HLA-E/IL12RB1/IL15/LGALS9/LILRB2/PDCD1LG2/PTPRC/RASAL3/SASH3/TNFSF13B	22
BP	GO:0032946	positive regulation of mononuclear cell proliferation	22/247	133/18493	4.58786e-18	1.94168e-16	1.33011e-16	AIF1/CCL5/CD274/CD38/CD3E/CD74/CD80/CD86/CORO1A/HAVCR2/HLA-DPA1/HLA-DPB1/HLA-E/IL12RB1/IL15/LGALS9/LILRB2/PDCD1LG2/PTPRC/RASAL3/SASH3/TNFSF13B	22
BP	GO:0042129	regulation of T cell proliferation	23/247	153/18493	7.17266e-18	2.98502e-16	2.04484e-16	AIF1/CCL5/CD274/CD3E/CD80/CD86/CORO1A/HAVCR2/HLA-DPA1/HLA-DPB1/HLA-E/IL12RB1/IL15/IRF1/LGALS9/LILRB1/LILRB2/PDCD1LG2/PTPRC/RAC2/RASAL3/SASH3/TNFSF13B	23
BP	GO:0030217	T cell differentiation	27/247	234/18493	9.39685e-18	3.84655e-16	2.63501e-16	B2M/CD2/CD27/CD3D/CD3E/CD74/CD80/CD86/CLEC4E/FCER1G/GPR18/IFNG/IL12RB1/IL15/IRF1/ITK/LGALS9/LILRB2/PTPN22/PTPRC/RSAD2/SASH3/SLAMF6/TESPA1/THEMIS/VAV1/ZNF683	27
BP	GO:0002474	antigen processing and presentation of peptide antigen via MHC class I	15/247	46/18493	1.77459e-17	7.08209e-16	4.85146e-16	B2M/FCER1G/FCGR1A/FCGR1B/HLA-A/HLA-B/HLA-C/HLA-E/HLA-F/HLA-H/IFI30/TAP1/TAP2/TAPBP/TAPBPL	15
BP	GO:0042098	T cell proliferation	24/247	178/18493	1.78683e-17	7.08209e-16	4.85146e-16	AIF1/CCL5/CD274/CD3E/CD80/CD86/CORO1A/HAVCR2/HLA-DPA1/HLA-DPB1/HLA-E/IL12RB1/IL15/IRF1/LGALS9/LILRB1/LILRB2/PDCD1LG2/PSMB10/PTPRC/RAC2/RASAL3/SASH3/TNFSF13B	24
BP	GO:0030098	lymphocyte differentiation	31/247	344/18493	4.05048e-17	1.58032e-15	1.08257e-15	B2M/BTK/CD2/CD27/CD3D/CD3E/CD74/CD80/CD86/CLEC4E/FCER1G/GPR18/IFNG/IL12RB1/IL15/IRF1/ITK/LGALS9/LILRB2/NFAM1/PTK2B/PTPN22/PTPRC/RSAD2/SASH3/SLAMF6/SPI1/TESPA1/THEMIS/VAV1/ZNF683	31
BP	GO:0002483	antigen processing and presentation of endogenous peptide antigen	10/247	14/18493	1.43834e-16	5.52545e-15	3.78511e-15	B2M/HLA-A/HLA-B/HLA-C/HLA-E/HLA-F/HLA-H/TAP1/TAP2/TAPBP	10
BP	GO:0002819	regulation of adaptive immune response	22/247	157/18493	1.78786e-16	6.76405e-15	4.6336e-15	B2M/BTK/C3/CD274/CD80/FCER1G/HAVCR2/HLA-A/HLA-B/HLA-C/HLA-E/HLA-F/HLA-H/IL12RB1/IRF1/LILRB1/PTPRC/RSAD2/SAMSN1/SASH3/TNFSF13B/WAS	22
BP	GO:0002479	antigen processing and presentation of exogenous peptide antigen via MHC class I, TAP-dependent	12/247	26/18493	2.01851e-16	7.5227e-15	5.1533e-15	B2M/FCGR1A/FCGR1B/HLA-A/HLA-B/HLA-C/HLA-E/HLA-F/HLA-H/TAP1/TAP2/TAPBP	12
BP	GO:0002695	negative regulation of leukocyte activation	22/247	164/18493	4.60598e-16	1.69134e-14	1.15863e-14	BTK/CD274/CD74/CD80/CD86/HAVCR2/IRF1/LAG3/LGALS9/LILRB1/LILRB2/LST1/LYN/MILR1/MNDA/PDCD1LG2/PTPN22/PTPRC/SAMSN1/SLA2/TIGIT/TNFAIP8L2	22
BP	GO:0019883	antigen processing and presentation of endogenous antigen	11/247	21/18493	6.05439e-16	2.19099e-14	1.5009e-14	B2M/CD74/HLA-A/HLA-B/HLA-C/HLA-E/HLA-F/HLA-H/TAP1/TAP2/TAPBP	11
BP	GO:0002460	adaptive immune response based on somatic recombination of immune receptors built from immunoglobulin superfamily domains	30/247	354/18493	7.25997e-16	2.58973e-14	1.77405e-14	B2M/BTK/BTN3A3/C1QA/C1QC/C3/CD27/CD274/CD74/CD80/FCER1G/HAVCR2/HLA-A/HLA-B/HLA-C/HLA-DQB1/HLA-E/HLA-F/HLA-H/IL12RB1/IL18RAP/LILRB1/PRF1/PTPRC/RSAD2/SASH3/SLA2/SLAMF6/TNFSF13B/WAS	30
BP	GO:0051250	negative regulation of lymphocyte activation	20/247	137/18493	1.95532e-15	6.87665e-14	4.71073e-14	BTK/CD274/CD74/CD80/CD86/HAVCR2/IRF1/LAG3/LGALS9/LILRB1/LILRB2/LST1/LYN/MNDA/PDCD1LG2/PTPN22/SAMSN1/SLA2/TIGIT/TNFAIP8L2	20
BP	GO:0045785	positive regulation of cell adhesion	31/247	397/18493	2.25797e-15	7.83075e-14	5.36432e-14	AIF1/CCL5/CD27/CD274/CD3E/CD74/CD80/CD86/CORO1A/GRAP2/HAVCR2/HLA-DPA1/HLA-DPB1/HLA-E/IFNG/IL12RB1/IL15/KLRK1/LGALS9/LILRB1/LILRB2/LYN/PDCD1LG2/PTK2B/PTPRC/RASAL3/SASH3/SIRPG/TESPA1/TNFSF13B/VAV1	31
BP	GO:0032609	interferon-gamma production	18/247	106/18493	3.33634e-15	1.14121e-13	7.81766e-14	CD2/CD244/CD274/CD3E/CD96/HAVCR2/HLA-DPA1/HLA-DPB1/IL12RB1/IL18RAP/ITK/KLRK1/LGALS9/LILRB1/PDCD1LG2/PTPN22/SASH3/SLAMF6	18
BP	GO:0048525	negative regulation of viral process	17/247	91/18493	3.7616e-15	1.26929e-13	8.69503e-14	APOBEC3D/APOBEC3G/APOBEC3H/CCL4/CCL5/IFITM1/IFITM3/ISG20/MX1/OAS1/OAS3/OASL/PLSCR1/PML/RSAD2/TRIM14/TRIM21	17
BP	GO:0002822	regulation of adaptive immune response based on somatic recombination of immune receptors built from immunoglobulin superfamily domains	20/247	144/18493	5.25383e-15	1.74917e-13	1.19824e-13	B2M/BTK/C3/CD274/CD80/FCER1G/HAVCR2/HLA-A/HLA-B/HLA-C/HLA-E/HLA-F/HLA-H/IL12RB1/LILRB1/PTPRC/RSAD2/SASH3/TNFSF13B/WAS	20
BP	GO:0050866	negative regulation of cell activation	22/247	184/18493	5.40847e-15	1.77697e-13	1.21728e-13	BTK/CD274/CD74/CD80/CD86/HAVCR2/IRF1/LAG3/LGALS9/LILRB1/LILRB2/LST1/LYN/MILR1/MNDA/PDCD1LG2/PTPN22/PTPRC/SAMSN1/SLA2/TIGIT/TNFAIP8L2	22
BP	GO:0002715	regulation of natural killer cell mediated immunity	13/247	44/18493	1.12815e-14	3.65842e-13	2.50614e-13	CD96/HAVCR2/HLA-E/IL18RAP/KLRK1/LAG3/LGALS9/LILRB1/NCR3/SH2D1A/SH2D1B/SLAMF6/VAV1	13
BP	GO:0046631	alpha-beta T cell activation	19/247	134/18493	1.74659e-14	5.59134e-13	3.83025e-13	CD274/CD3E/CD80/CD86/GPR18/HLA-E/IFNG/IL12RB1/IL15/IRF1/ITK/LGALS9/LILRB1/PTPRC/RASAL3/RSAD2/SASH3/SLAMF6/ZNF683	19
BP	GO:0002824	positive regulation of adaptive immune response based on somatic recombination of immune receptors built from immunoglobulin superfamily domains	17/247	100/18493	1.95692e-14	6.18536e-13	4.23717e-13	B2M/BTK/C3/CD274/CD80/FCER1G/HLA-A/HLA-B/HLA-C/HLA-E/HLA-F/HLA-H/IL12RB1/PTPRC/RSAD2/SASH3/TNFSF13B	17
BP	GO:0042267	natural killer cell mediated cytotoxicity	14/247	58/18493	2.39199e-14	7.46599e-13	5.11445e-13	CORO1A/GZMB/HAVCR2/HLA-E/IL18RAP/KLRK1/LAG3/LGALS9/LILRB1/NCR3/SH2D1A/SLAMF6/SLAMF7/VAV1	14
BP	GO:0050792	regulation of viral process	21/247	177/18493	2.68983e-14	8.29199e-13	5.68028e-13	APOBEC3D/APOBEC3G/APOBEC3H/CCL4/CCL5/CD74/IFI27/IFITM1/IFITM3/ISG20/LAMP3/LGALS9/MX1/OAS1/OAS3/OASL/PLSCR1/PML/RSAD2/TRIM14/TRIM21	21
BP	GO:1903900	regulation of viral life cycle	19/247	140/18493	3.97159e-14	1.2094e-12	8.28476e-13	APOBEC3D/APOBEC3G/APOBEC3H/CCL5/CD74/IFI27/IFITM1/IFITM3/ISG20/LAMP3/LGALS9/MX1/OAS1/OAS3/OASL/PLSCR1/PML/RSAD2/TRIM21	19
BP	GO:0002821	positive regulation of adaptive immune response	17/247	105/18493	4.54619e-14	1.36769e-12	9.36914e-13	B2M/BTK/C3/CD274/CD80/FCER1G/HLA-A/HLA-B/HLA-C/HLA-E/HLA-F/HLA-H/IL12RB1/PTPRC/RSAD2/SASH3/TNFSF13B	17
BP	GO:1903901	negative regulation of viral life cycle	15/247	77/18493	8.47498e-14	2.51929e-12	1.72579e-12	APOBEC3D/APOBEC3G/APOBEC3H/CCL5/IFITM1/IFITM3/ISG20/MX1/OAS1/OAS3/OASL/PLSCR1/PML/RSAD2/TRIM21	15
BP	GO:0019058	viral life cycle	25/247	289/18493	1.35605e-13	3.95216e-12	2.70736e-12	APOBEC3D/APOBEC3G/APOBEC3H/CCL5/CCR5/CD74/CD80/CD86/CXCR6/IFI27/IFITM1/IFITM3/ISG20/LAMP3/LGALS9/MX1/OAS1/OAS3/OASL/PLSCR1/PML/RSAD2/SELPLG/SLAMF1/TRIM21	25
BP	GO:0032649	regulation of interferon-gamma production	16/247	95/18493	1.36118e-13	3.95216e-12	2.70736e-12	CD2/CD244/CD274/CD3E/CD96/HAVCR2/HLA-DPA1/HLA-DPB1/IL12RB1/KLRK1/LGALS9/LILRB1/PDCD1LG2/PTPN22/SASH3/SLAMF6	16
BP	GO:1903555	regulation of tumor necrosis factor superfamily cytokine production	18/247	131/18493	1.52493e-13	4.37672e-12	2.9982e-12	CD2/CD274/CD86/DDX58/FCER1G/GPR18/HAVCR2/HLA-E/IFIH1/IFNG/LGALS9/LILRB1/LY96/PTPN22/PTPRC/SASH3/SLAMF1/TLR2	18
BP	GO:0045071	negative regulation of viral genome replication	13/247	53/18493	1.64383e-13	4.66438e-12	3.19525e-12	APOBEC3D/APOBEC3G/APOBEC3H/CCL5/IFITM1/IFITM3/ISG20/MX1/OAS1/OAS3/OASL/PLSCR1/RSAD2	13
BP	GO:0060326	cell chemotaxis	25/247	295/18493	2.16042e-13	6.06131e-12	4.1522e-12	ADGRE2/AIF1/BIN2/CCL4/CCL4L1/CCL5/CCR1/CCR5/CCRL2/CD74/CORO1A/CXCL10/CXCL11/CXCR6/FCER1G/GPR18/KLRK1/LGALS9/LYN/PTK2B/RAC2/SAA2/SAA4/STAP1/VAV1	25
BP	GO:0071706	tumor necrosis factor superfamily cytokine production	18/247	135/18493	2.59603e-13	7.20254e-12	4.93397e-12	CD2/CD274/CD86/DDX58/FCER1G/GPR18/HAVCR2/HLA-E/IFIH1/IFNG/LGALS9/LILRB1/LY96/PTPN22/PTPRC/SASH3/SLAMF1/TLR2	18
BP	GO:0071222	cellular response to lipopolysaccharide	21/247	199/18493	2.79888e-13	7.68001e-12	5.26106e-12	CARD16/CASP1/CCL5/CCR5/CD274/CD80/CD86/CXCL10/CXCL11/HAVCR2/KLRK1/LILRB1/LILRB2/LY86/LY96/LYN/PDCD1LG2/PTPN22/STAP1/TLR2/TNIP3	21
BP	GO:0043903	regulation of symbiosis, encompassing mutualism through parasitism	21/247	203/18493	4.14652e-13	1.12542e-11	7.70949e-12	APOBEC3D/APOBEC3G/APOBEC3H/CCL4/CCL5/CD74/IFI27/IFITM1/IFITM3/ISG20/LAMP3/LGALS9/MX1/OAS1/OAS3/OASL/PLSCR1/PML/RSAD2/TRIM14/TRIM21	21
BP	GO:0002456	T cell mediated immunity	16/247	102/18493	4.30597e-13	1.15613e-11	7.91987e-12	B2M/BTN3A3/HLA-A/HLA-B/HLA-C/HLA-E/HLA-F/HLA-H/IL12RB1/IL18RAP/LILRB1/PRF1/PTPRC/RSAD2/SASH3/WAS	16
BP	GO:0071216	cellular response to biotic stimulus	22/247	229/18493	5.11182e-13	1.3579e-11	9.30203e-12	BTK/CARD16/CASP1/CCL5/CCR5/CD274/CD80/CD86/CXCL10/CXCL11/HAVCR2/KLRK1/LILRB1/LILRB2/LY86/LY96/LYN/PDCD1LG2/PTPN22/STAP1/TLR2/TNIP3	22
BP	GO:0071219	cellular response to molecule of bacterial origin	21/247	206/18493	5.53502e-13	1.45484e-11	9.9661e-12	CARD16/CASP1/CCL5/CCR5/CD274/CD80/CD86/CXCL10/CXCL11/HAVCR2/KLRK1/LILRB1/LILRB2/LY86/LY96/LYN/PDCD1LG2/PTPN22/STAP1/TLR2/TNIP3	21
BP	GO:0001818	negative regulation of cytokine production	23/247	256/18493	6.10046e-13	1.58676e-11	1.08698e-11	BTK/CARD16/CD274/CD96/DDX58/GBP1/GPR18/HAVCR2/IFIH1/IFNG/LAG3/LGALS9/LILRB1/NLRC5/NMI/PDCD1LG2/PML/PTPN22/PTPRC/SLAMF1/SRGN/TIGIT/UBE2L6	23
BP	GO:0043901	negative regulation of multi-organism process	19/247	169/18493	1.26633e-12	3.25981e-11	2.23307e-11	APOBEC3D/APOBEC3G/APOBEC3H/CARD16/CCL4/CCL5/HAVCR2/IFITM1/IFITM3/ISG20/MX1/OAS1/OAS3/OASL/PLSCR1/PML/RSAD2/TRIM14/TRIM21	19
BP	GO:0002709	regulation of T cell mediated immunity	13/247	66/18493	3.42604e-12	8.7294e-11	5.97992e-11	B2M/HLA-A/HLA-B/HLA-C/HLA-E/HLA-F/HLA-H/IL12RB1/LILRB1/PTPRC/RSAD2/SASH3/WAS	13
BP	GO:0002237	response to molecule of bacterial origin	25/247	337/18493	4.20481e-12	1.06055e-10	7.2651e-11	B2M/CARD16/CASP1/CCL5/CCR5/CD274/CD80/CD86/CD96/CXCL10/CXCL11/FASLG/HAVCR2/KLRK1/LGALS9/LILRB1/LILRB2/LY86/LY96/LYN/PDCD1LG2/PTPN22/STAP1/TLR2/TNIP3	25
BP	GO:0042269	regulation of natural killer cell mediated cytotoxicity	11/247	42/18493	5.73903e-12	1.43303e-10	9.81676e-11	HAVCR2/HLA-E/IL18RAP/KLRK1/LAG3/LGALS9/LILRB1/NCR3/SH2D1A/SLAMF6/VAV1	11
BP	GO:1902105	regulation of leukocyte differentiation	22/247	265/18493	9.60481e-12	2.37458e-10	1.62666e-10	BTK/C1QC/CCR1/CD2/CD27/CD74/CD80/CD86/EVI2B/IFNG/IL12RB1/IL15/IRF1/LGALS9/LILRB1/LILRB2/LYN/NFAM1/PTPRC/SASH3/TESPA1/ZNF683	22
BP	GO:0002475	antigen processing and presentation via MHC class Ib	8/247	16/18493	1.06137e-11	2.58076e-10	1.76791e-10	B2M/HLA-A/HLA-B/HLA-C/HLA-E/HLA-F/HLA-H/TAP2	8
BP	GO:0001914	regulation of T cell mediated cytotoxicity	10/247	33/18493	1.06455e-11	2.58076e-10	1.76791e-10	B2M/HLA-A/HLA-B/HLA-C/HLA-E/HLA-F/HLA-H/IL12RB1/LILRB1/PTPRC	10
BP	GO:0032496	response to lipopolysaccharide	24/247	324/18493	1.19263e-11	2.86345e-10	1.96156e-10	CARD16/CASP1/CCL5/CCR5/CD274/CD80/CD86/CD96/CXCL10/CXCL11/FASLG/HAVCR2/KLRK1/LGALS9/LILRB1/LILRB2/LY86/LY96/LYN/PDCD1LG2/PTPN22/STAP1/TLR2/TNIP3	24
BP	GO:0030595	leukocyte chemotaxis	20/247	217/18493	1.30763e-11	3.10968e-10	2.13023e-10	ADGRE2/AIF1/CCL4/CCL4L1/CCL5/CCR1/CCR5/CD74/CORO1A/CXCL10/CXCL11/FCER1G/GPR18/KLRK1/LGALS9/LYN/PTK2B/RAC2/STAP1/VAV1	20
BP	GO:0045069	regulation of viral genome replication	14/247	90/18493	1.45958e-11	3.43826e-10	2.35532e-10	APOBEC3D/APOBEC3G/APOBEC3H/CCL5/IFI27/IFITM1/IFITM3/ISG20/MX1/OAS1/OAS3/OASL/PLSCR1/RSAD2	14
BP	GO:0046634	regulation of alpha-beta T cell activation	14/247	91/18493	1.70466e-11	3.94533e-10	2.70268e-10	CD274/CD3E/CD80/CD86/HLA-E/IFNG/IL12RB1/IRF1/LGALS9/LILRB1/PTPRC/RASAL3/SASH3/ZNF683	14
BP	GO:0002711	positive regulation of T cell mediated immunity	11/247	46/18493	1.70643e-11	3.94533e-10	2.70268e-10	B2M/HLA-A/HLA-B/HLA-C/HLA-E/HLA-F/HLA-H/IL12RB1/PTPRC/RSAD2/SASH3	11
BP	GO:0002831	regulation of response to biotic stimulus	16/247	130/18493	1.98001e-11	4.53585e-10	3.10721e-10	APOBEC3G/BIRC3/CARD16/CD274/DDX58/DDX60/DTX3L/HAVCR2/IL12RB1/IL15/KLRK1/LILRB1/LY86/LY96/OPTN/PARP9	16
BP	GO:1903557	positive regulation of tumor necrosis factor superfamily cytokine production	13/247	76/18493	2.27355e-11	5.16095e-10	3.53542e-10	CD2/CD86/DDX58/FCER1G/HAVCR2/HLA-E/IFIH1/IFNG/LGALS9/LY96/PTPRC/SASH3/TLR2	13
BP	GO:0006968	cellular defense response	12/247	61/18493	2.40921e-11	5.41963e-10	3.71263e-10	CCR5/GNLY/ITK/KIR2DL4/LILRB2/LY96/MNDA/NCF1/PRF1/PTK2B/SH2D1A/TRAT1	12
BP	GO:0001916	positive regulation of T cell mediated cytotoxicity	9/247	26/18493	2.99774e-11	6.68336e-10	4.57832e-10	B2M/HLA-A/HLA-B/HLA-C/HLA-E/HLA-F/HLA-H/IL12RB1/PTPRC	9
BP	GO:0032729	positive regulation of interferon-gamma production	12/247	63/18493	3.60432e-11	7.96458e-10	5.456e-10	CD2/CD244/CD3E/HAVCR2/HLA-DPA1/HLA-DPB1/IL12RB1/KLRK1/LGALS9/PTPN22/SASH3/SLAMF6	12
BP	GO:0001913	T cell mediated cytotoxicity	11/247	50/18493	4.55842e-11	9.98454e-10	6.83974e-10	B2M/HLA-A/HLA-B/HLA-C/HLA-E/HLA-F/HLA-H/IL12RB1/LILRB1/PRF1/PTPRC	11
BP	GO:0019079	viral genome replication	15/247	117/18493	4.72349e-11	1.02561e-09	7.02579e-10	APOBEC3D/APOBEC3G/APOBEC3H/CCL5/CXCR6/IFI27/IFITM1/IFITM3/ISG20/MX1/OAS1/OAS3/OASL/PLSCR1/RSAD2	15
BP	GO:0050663	cytokine secretion	19/247	210/18493	5.97166e-11	1.28545e-09	8.80576e-10	CARD16/CASP1/CD2/CD244/CD274/CLEC4E/DDX58/GBP1/GBP5/HAVCR2/IFIH1/LCP2/LGALS9/LILRB1/LYN/PML/PTPN22/SRGN/TLR2	19
BP	GO:1903706	regulation of hemopoiesis	26/247	418/18493	7.88815e-11	1.68348e-09	1.15324e-09	B2M/BTK/C1QC/CCR1/CD2/CD27/CD74/CD80/CD86/EVI2B/GPR171/IFNG/IL12RB1/IL15/IRF1/LGALS9/LILRB1/LILRB2/LYN/NFAM1/PTK2B/PTPRC/SASH3/SPI1/TESPA1/ZNF683	26
BP	GO:0045619	regulation of lymphocyte differentiation	17/247	166/18493	8.95055e-11	1.89403e-09	1.29747e-09	BTK/CD2/CD27/CD74/CD80/CD86/IFNG/IL12RB1/IL15/IRF1/LGALS9/LILRB2/NFAM1/PTPRC/SASH3/TESPA1/ZNF683	17
BP	GO:0032945	negative regulation of mononuclear cell proliferation	12/247	70/18493	1.32317e-10	2.7533e-09	1.8861e-09	BTK/CD274/CD80/CD86/HAVCR2/LGALS9/LILRB1/LILRB2/LST1/LYN/MNDA/PDCD1LG2	12
BP	GO:0050672	negative regulation of lymphocyte proliferation	12/247	70/18493	1.32317e-10	2.7533e-09	1.8861e-09	BTK/CD274/CD80/CD86/HAVCR2/LGALS9/LILRB1/LILRB2/LST1/LYN/MNDA/PDCD1LG2	12
BP	GO:0050868	negative regulation of T cell activation	14/247	106/18493	1.41261e-10	2.91512e-09	1.99695e-09	CD274/CD74/CD80/CD86/HAVCR2/IRF1/LAG3/LGALS9/LILRB1/LILRB2/PDCD1LG2/PTPN22/TIGIT/TNFAIP8L2	14
BP	GO:0032680	regulation of tumor necrosis factor production	15/247	127/18493	1.5505e-10	3.17343e-09	2.17391e-09	CD2/DDX58/FCER1G/GPR18/HAVCR2/HLA-E/IFIH1/LGALS9/LILRB1/LY96/PTPN22/PTPRC/SASH3/SLAMF1/TLR2	15
BP	GO:0002717	positive regulation of natural killer cell mediated immunity	9/247	31/18493	1.82483e-10	3.70456e-09	2.53774e-09	HLA-E/IL18RAP/KLRK1/LAG3/NCR3/SH2D1A/SH2D1B/SLAMF6/VAV1	9
BP	GO:0032640	tumor necrosis factor production	15/247	129/18493	1.9409e-10	3.9084e-09	2.67738e-09	CD2/DDX58/FCER1G/GPR18/HAVCR2/HLA-E/IFIH1/LGALS9/LILRB1/LY96/PTPN22/PTPRC/SASH3/SLAMF1/TLR2	15
BP	GO:0070664	negative regulation of leukocyte proliferation	12/247	75/18493	3.06307e-10	6.11878e-09	4.19157e-09	BTK/CD274/CD80/CD86/HAVCR2/LGALS9/LILRB1/LILRB2/LST1/LYN/MNDA/PDCD1LG2	12
BP	GO:0045621	positive regulation of lymphocyte differentiation	13/247	94/18493	3.62504e-10	7.18391e-09	4.92121e-09	BTK/CD27/CD74/CD80/CD86/IFNG/IL12RB1/IL15/LGALS9/LILRB2/PTPRC/SASH3/TESPA1	13
BP	GO:0050707	regulation of cytokine secretion	17/247	184/18493	4.53399e-10	8.91446e-09	6.1067e-09	CARD16/CASP1/CD2/CD244/CD274/CLEC4E/DDX58/GBP1/HAVCR2/IFIH1/LGALS9/LILRB1/LYN/PML/PTPN22/SRGN/TLR2	17
BP	GO:0045580	regulation of T cell differentiation	15/247	137/18493	4.58252e-10	8.9395e-09	6.12385e-09	CD2/CD27/CD74/CD80/CD86/IFNG/IL12RB1/IL15/IRF1/LGALS9/LILRB2/PTPRC/SASH3/TESPA1/ZNF683	15
BP	GO:0032103	positive regulation of response to external stimulus	21/247	297/18493	5.71149e-10	1.10555e-08	7.57337e-09	AIF1/BTK/C3/CCL4/CCL5/CCR1/CD74/CXCL10/DDX60/FCER1G/GBP5/HAVCR2/IL15/LGALS9/LY86/LY96/OPTN/PTK2B/RAC2/STAP1/TLR2	21
BP	GO:0019886	antigen processing and presentation of exogenous peptide antigen via MHC class II	13/247	98/18493	6.1687e-10	1.18487e-08	8.11671e-09	CD74/CTSS/FCER1G/HLA-DMA/HLA-DPA1/HLA-DPB1/HLA-DQA1/HLA-DQB1/HLA-DRA/HLA-DRB1/HLA-DRB5/IFI30/LAG3	13
BP	GO:0060759	regulation of response to cytokine stimulus	16/247	165/18493	7.32609e-10	1.39643e-08	9.566e-09	BIRC3/CARD16/CASP1/CASP4/CCL5/CD74/DDX58/IFIH1/IFNG/NLRC5/PARP14/PARP9/PTPRC/STAP1/TLR2/ZBP1	16
BP	GO:1902107	positive regulation of leukocyte differentiation	15/247	142/18493	7.61224e-10	1.43998e-08	9.86434e-09	BTK/CCR1/CD27/CD74/CD80/CD86/EVI2B/IFNG/IL12RB1/IL15/LGALS9/LILRB2/PTPRC/SASH3/TESPA1	15
BP	GO:0002495	antigen processing and presentation of peptide antigen via MHC class II	13/247	101/18493	9.0419e-10	1.69757e-08	1.16289e-08	CD74/CTSS/FCER1G/HLA-DMA/HLA-DPA1/HLA-DPB1/HLA-DQA1/HLA-DQB1/HLA-DRA/HLA-DRB1/HLA-DRB5/IFI30/LAG3	13
BP	GO:1903038	negative regulation of leukocyte cell-cell adhesion	14/247	122/18493	9.45656e-10	1.76217e-08	1.20714e-08	CD274/CD74/CD80/CD86/HAVCR2/IRF1/LAG3/LGALS9/LILRB1/LILRB2/PDCD1LG2/PTPN22/TIGIT/TNFAIP8L2	14
BP	GO:0002504	antigen processing and presentation of peptide or polysaccharide antigen via MHC class II	13/247	102/18493	1.02409e-09	1.8942e-08	1.29759e-08	CD74/CTSS/FCER1G/HLA-DMA/HLA-DPA1/HLA-DPB1/HLA-DQA1/HLA-DQB1/HLA-DRA/HLA-DRB1/HLA-DRB5/IFI30/LAG3	13
BP	GO:0030101	natural killer cell activation	12/247	85/18493	1.37112e-09	2.51741e-08	1.72451e-08	CD2/CD244/CORO1A/HAVCR2/IL15/IL21R/KLRK1/NCR3/PTPN22/PTPRC/SLAMF7/ZNF683	12
BP	GO:0050900	leukocyte migration	26/247	478/18493	1.41039e-09	2.57061e-08	1.76095e-08	ADGRE2/AIF1/CCL4/CCL4L1/CCL5/CCR1/CCR5/CD2/CD244/CD74/CORO1A/CXCL10/CXCL11/FCER1G/GPR18/JCHAIN/KLRK1/LGALS9/LYN/PTK2B/RAC2/SELL/SELPLG/SIRPG/STAP1/VAV1	26
BP	GO:0060760	positive regulation of response to cytokine stimulus	10/247	52/18493	1.45665e-09	2.63568e-08	1.80553e-08	CASP1/CASP4/CD74/DDX58/IFIH1/NLRC5/PARP14/PARP9/TLR2/ZBP1	10
BP	GO:0031295	T cell costimulation	10/247	54/18493	2.15249e-09	3.86674e-08	2.64884e-08	CD274/CD3E/CD80/CD86/GRAP2/KLRK1/LYN/PDCD1LG2/TNFSF13B/VAV1	10
BP	GO:0002688	regulation of leukocyte chemotaxis	13/247	109/18493	2.35698e-09	4.20385e-08	2.87977e-08	AIF1/CCL4/CCL5/CCR1/CD74/CXCL10/GPR18/KLRK1/LGALS9/LYN/PTK2B/RAC2/STAP1	13
BP	GO:0002758	innate immune response-activating signal transduction	18/247	233/18493	2.50672e-09	4.43921e-08	3.041e-08	BIRC3/BTK/CLEC4E/CLEC7A/CTSS/DDX58/DDX60/FCER1G/HAVCR2/IFIH1/IRF1/KLRK1/LY96/LYN/PTPN22/RSAD2/TLR2/TNIP3	18
BP	GO:0031294	lymphocyte costimulation	10/247	55/18493	2.60022e-09	4.57236e-08	3.13222e-08	CD274/CD3E/CD80/CD86/GRAP2/KLRK1/LYN/PDCD1LG2/TNFSF13B/VAV1	10
BP	GO:0032760	positive regulation of tumor necrosis factor production	11/247	73/18493	3.31402e-09	5.78679e-08	3.96414e-08	CD2/DDX58/FCER1G/HAVCR2/HLA-E/IFIH1/LGALS9/LY96/PTPRC/SASH3/TLR2	11
BP	GO:0045576	mast cell activation	10/247	57/18493	3.75023e-09	6.503e-08	4.45477e-08	ADGRE2/BTK/FCER1G/LAT2/LCP2/LGALS9/LYN/MILR1/PLSCR1/RAC2	10
BP	GO:0007204	positive regulation of cytosolic calcium ion concentration	20/247	309/18493	6.80907e-09	1.17257e-07	8.03247e-08	CCR1/CCR5/CCRL2/CD38/CD52/CORO1A/CXCL10/CXCL11/CXCR6/FASLG/FPR3/GPR174/GPR18/GPR65/LYN/P2RY10/P2RY6/PML/PTK2B/PTPRC	20
BP	GO:0046633	alpha-beta T cell proliferation	8/247	32/18493	7.21167e-09	1.23339e-07	8.44915e-08	CD274/CD3E/HLA-E/IL15/IRF1/LGALS9/PTPRC/RASAL3	8
BP	GO:0046635	positive regulation of alpha-beta T cell activation	10/247	61/18493	7.47352e-09	1.26948e-07	8.69637e-08	CD3E/CD80/CD86/HLA-E/IFNG/IL12RB1/LGALS9/PTPRC/RASAL3/SASH3	10
BP	GO:0002218	activation of innate immune response	18/247	252/18493	8.6446e-09	1.45848e-07	9.99109e-08	BIRC3/BTK/CLEC4E/CLEC7A/CTSS/DDX58/DDX60/FCER1G/HAVCR2/IFIH1/IRF1/KLRK1/LY96/LYN/PTPN22/RSAD2/TLR2/TNIP3	18
BP	GO:0032623	interleukin-2 production	10/247	62/18493	8.80715e-09	1.47594e-07	1.01106e-07	CD247/CD3E/CD80/CD86/FCER1G/GBP1/HAVCR2/LAG3/PTPRC/SASH3	10
BP	GO:0032633	interleukin-4 production	8/247	33/18493	9.41027e-09	1.5665e-07	1.0731e-07	CD3E/CD86/FCER1G/HAVCR2/HLA-E/ITK/LGALS9/SASH3	8
BP	GO:0046632	alpha-beta T cell differentiation	12/247	101/18493	1.02884e-08	1.70133e-07	1.16547e-07	CD80/CD86/GPR18/IFNG/IL12RB1/IRF1/ITK/LGALS9/RSAD2/SASH3/SLAMF6/ZNF683	12
BP	GO:0002285	lymphocyte activation involved in immune response	15/247	174/18493	1.27022e-08	2.08668e-07	1.42944e-07	CD244/CD80/CD86/CLEC4E/CORO1A/FCER1G/HAVCR2/IFNG/IL12RB1/LGALS9/LILRB1/PTK2B/PTPRC/SLAMF6/ZNF683	15
BP	GO:0045582	positive regulation of T cell differentiation	11/247	83/18493	1.33671e-08	2.18154e-07	1.49443e-07	CD27/CD74/CD80/CD86/IFNG/IL12RB1/LGALS9/LILRB2/PTPRC/SASH3/TESPA1	11
BP	GO:0032753	positive regulation of interleukin-4 production	7/247	23/18493	1.423e-08	2.3073e-07	1.58057e-07	CD3E/CD86/FCER1G/HAVCR2/HLA-E/LGALS9/SASH3	7
BP	GO:0002221	pattern recognition receptor signaling pathway	15/247	179/18493	1.86415e-08	3.00308e-07	2.05721e-07	BIRC3/BTK/CLEC7A/CTSS/DDX58/DDX60/HAVCR2/IFIH1/IRF1/LY96/LYN/PTPN22/RSAD2/TLR2/TNIP3	15
BP	GO:1903708	positive regulation of hemopoiesis	15/247	183/18493	2.51057e-08	4.01853e-07	2.75282e-07	BTK/CCR1/CD27/CD74/CD80/CD86/EVI2B/IFNG/IL12RB1/IL15/LGALS9/LILRB2/PTPRC/SASH3/TESPA1	15
BP	GO:0038093	Fc receptor signaling pathway	15/247	187/18493	3.35502e-08	5.33598e-07	3.65532e-07	BTK/CD247/CLEC4E/FCER1G/FCGR1A/FCGR1B/FCGR3A/GRAP2/ITK/LAT2/LCP2/LYN/PTPRC/VAV1/WAS	15
BP	GO:0032479	regulation of type I interferon production	12/247	113/18493	3.70296e-08	5.85208e-07	4.00886e-07	DDX58/HAVCR2/IFIH1/IRF1/LILRB1/NLRC5/NMI/PTPN22/TLR2/TRIM21/UBE2L6/ZBP1	12
BP	GO:0032606	type I interferon production	12/247	114/18493	4.09015e-08	6.42334e-07	4.4002e-07	DDX58/HAVCR2/IFIH1/IRF1/LILRB1/NLRC5/NMI/PTPN22/TLR2/TRIM21/UBE2L6/ZBP1	12
BP	GO:0032673	regulation of interleukin-4 production	7/247	27/18493	4.92481e-08	7.68578e-07	5.26501e-07	CD3E/CD86/FCER1G/HAVCR2/HLA-E/LGALS9/SASH3	7
BP	GO:0051480	regulation of cytosolic calcium ion concentration	20/247	350/18493	5.45739e-08	8.46404e-07	5.79814e-07	CCR1/CCR5/CCRL2/CD38/CD52/CORO1A/CXCL10/CXCL11/CXCR6/FASLG/FPR3/GPR174/GPR18/GPR65/LYN/P2RY10/P2RY6/PML/PTK2B/PTPRC	20
BP	GO:0002367	cytokine production involved in immune response	11/247	95/18493	5.61653e-08	8.65708e-07	5.93038e-07	B2M/BTK/CD74/CD96/DDX58/FCER1G/IL18RAP/LILRB1/RSAD2/SASH3/TLR2	11
BP	GO:0050854	regulation of antigen receptor-mediated signaling pathway	9/247	57/18493	6.01897e-08	9.22047e-07	6.31632e-07	GBP1/LYN/NFAM1/PTPN22/PTPRC/STAP1/TESPA1/TRAT1/UBASH3A	9
BP	GO:0022408	negative regulation of cell-cell adhesion	14/247	170/18493	6.98523e-08	1.06354e-06	7.28562e-07	CD274/CD74/CD80/CD86/HAVCR2/IRF1/LAG3/LGALS9/LILRB1/LILRB2/PDCD1LG2/PTPN22/TIGIT/TNFAIP8L2	14
BP	GO:0002791	regulation of peptide secretion	23/247	465/18493	7.55799e-08	1.14378e-06	7.83524e-07	CARD16/CASP1/CCL5/CD2/CD244/CD274/CD38/CD74/CLEC4E/DDX58/GBP1/HAVCR2/HLA-E/IFIH1/IFNG/LGALS9/LILRB1/LYN/PML/PTPN22/RSAD2/SRGN/TLR2	23
BP	GO:0097529	myeloid leukocyte migration	15/247	199/18493	7.66782e-08	1.15341e-06	7.90121e-07	ADGRE2/AIF1/CCL4/CCL4L1/CCL5/CCR1/CD74/CXCL10/CXCL11/FCER1G/LYN/PTK2B/RAC2/STAP1/VAV1	15
BP	GO:0045954	positive regulation of natural killer cell mediated cytotoxicity	7/247	29/18493	8.46074e-08	1.25753e-06	8.61448e-07	IL18RAP/KLRK1/LAG3/NCR3/SH2D1A/SLAMF6/VAV1	7
BP	GO:0046640	regulation of alpha-beta T cell proliferation	7/247	29/18493	8.46074e-08	1.25753e-06	8.61448e-07	CD274/CD3E/HLA-E/IRF1/LGALS9/PTPRC/RASAL3	7
BP	GO:0043303	mast cell degranulation	8/247	44/18493	1.05821e-07	1.56353e-06	1.07107e-06	ADGRE2/BTK/FCER1G/LAT2/LGALS9/LYN/MILR1/RAC2	8
BP	GO:0001773	myeloid dendritic cell activation	7/247	30/18493	1.09108e-07	1.6026e-06	1.09783e-06	BATF2/CD2/HAVCR2/KLRK1/SLAMF1/SPI1/UBD	7
BP	GO:0050708	regulation of protein secretion	22/247	438/18493	1.12719e-07	1.64596e-06	1.12753e-06	CARD16/CASP1/CCL5/CD2/CD244/CD274/CD38/CLEC4E/DDX58/GBP1/HAVCR2/HLA-E/IFIH1/IFNG/LGALS9/LILRB1/LYN/PML/PTPN22/RSAD2/SRGN/TLR2	22
BP	GO:0002279	mast cell activation involved in immune response	8/247	45/18493	1.27228e-07	1.83635e-06	1.25796e-06	ADGRE2/BTK/FCER1G/LAT2/LGALS9/LYN/MILR1/RAC2	8
BP	GO:0032653	regulation of interleukin-10 production	8/247	45/18493	1.27228e-07	1.83635e-06	1.25796e-06	CD274/FCER1G/LGALS9/LILRB1/PDCD1LG2/SASH3/TIGIT/TLR2	8
BP	GO:0002448	mast cell mediated immunity	8/247	46/18493	1.52249e-07	2.17238e-06	1.48815e-06	ADGRE2/BTK/FCER1G/LAT2/LGALS9/LYN/MILR1/RAC2	8
BP	GO:0045824	negative regulation of innate immune response	8/247	46/18493	1.52249e-07	2.17238e-06	1.48815e-06	CD96/HAVCR2/HLA-E/LGALS9/LILRB1/NLRC5/NMI/PARP14	8
BP	GO:0001959	regulation of cytokine-mediated signaling pathway	13/247	155/18493	1.6712e-07	2.37102e-06	1.62423e-06	BIRC3/CARD16/CASP1/CASP4/CCL5/CD74/IFNG/NLRC5/PARP14/PARP9/PTPRC/STAP1/ZBP1	13
BP	GO:0035455	response to interferon-alpha	6/247	20/18493	1.77038e-07	2.49753e-06	1.71089e-06	IFIT2/IFIT3/IFITM1/IFITM3/LAMP3/PYHIN1	6
BP	GO:0032613	interleukin-10 production	8/247	47/18493	1.8138e-07	2.54441e-06	1.743e-06	CD274/FCER1G/LGALS9/LILRB1/PDCD1LG2/SASH3/TIGIT/TLR2	8
BP	GO:0006909	phagocytosis	19/247	342/18493	1.83978e-07	2.56644e-06	1.75809e-06	AIF1/BIN2/C3/CD247/CLEC7A/CORO1A/FCER1G/FCGR1A/FCGR3A/LYN/NCF4/P2RY6/PTPRC/SIRPG/SLAMF1/STAP1/TLR2/VAV1/WAS	19
BP	GO:0071887	leukocyte apoptotic process	11/247	107/18493	1.93604e-07	2.68572e-06	1.83981e-06	BTK/CCL5/CCR5/CD27/CD274/CD74/FASLG/FCER1G/LGALS9/LILRB1/LYN	11
BP	GO:0045058	T cell selection	8/247	48/18493	2.15164e-07	2.96831e-06	2.03339e-06	CD3D/CD3E/CD74/IL12RB1/IL15/PTPRC/SLAMF6/THEMIS	8
BP	GO:0045730	respiratory burst	7/247	33/18493	2.21269e-07	3.03576e-06	2.0796e-06	CD52/JCHAIN/NCF1/NCF1B/NCF1C/NCF4/RAC2	7
BP	GO:0002700	regulation of production of molecular mediator of immune response	12/247	133/18493	2.27146e-07	3.09937e-06	2.12317e-06	B2M/BTK/CD244/CD74/CD96/DDX58/FCER1G/HLA-E/LILRB1/PTPRC/RSAD2/SASH3	12
BP	GO:0070098	chemokine-mediated signaling pathway	10/247	87/18493	2.44701e-07	3.29028e-06	2.25395e-06	CCL4/CCL4L1/CCL5/CCR1/CCR5/CCRL2/CXCL10/CXCL11/CXCR6/PTK2B	10
BP	GO:2000106	regulation of leukocyte apoptotic process	10/247	87/18493	2.44701e-07	3.29028e-06	2.25395e-06	BTK/CCL5/CCR5/CD27/CD274/CD74/FCER1G/LGALS9/LILRB1/LYN	10
BP	GO:0050857	positive regulation of antigen receptor-mediated signaling pathway	6/247	21/18493	2.45091e-07	3.29028e-06	2.25395e-06	LYN/NFAM1/PTPRC/STAP1/TESPA1/TRAT1	6
BP	GO:0019722	calcium-mediated signaling	15/247	220/18493	2.83944e-07	3.79149e-06	2.5973e-06	BTK/CCL4/CCR1/CCR5/CCRL2/CD3E/CXCR6/GBP1/LAT2/P2RY6/PLEK/PTK2B/PTPRC/SLA2/TRAT1	15
BP	GO:0050688	regulation of defense response to virus	9/247	68/18493	2.90176e-07	3.8541e-06	2.64018e-06	APOBEC3G/BIRC3/DDX58/DDX60/DTX3L/IL12RB1/IL15/LILRB1/PARP9	9
BP	GO:0002716	negative regulation of natural killer cell mediated immunity	5/247	12/18493	2.99503e-07	3.95693e-06	2.71063e-06	CD96/HAVCR2/HLA-E/LGALS9/LILRB1	5
BP	GO:0043368	positive T cell selection	7/247	35/18493	3.40455e-07	4.47429e-06	3.06504e-06	CD3D/CD3E/CD74/IL12RB1/PTPRC/SLAMF6/THEMIS	7
BP	GO:0002886	regulation of myeloid leukocyte mediated immunity	8/247	51/18493	3.50758e-07	4.58556e-06	3.14126e-06	ADGRE2/BTK/C3/DDX58/FCER1G/LGALS9/LYN/RAC2	8
BP	GO:0050691	regulation of defense response to virus by host	7/247	36/18493	4.17851e-07	5.43424e-06	3.72263e-06	APOBEC3G/DDX58/DTX3L/IL12RB1/IL15/LILRB1/PARP9	7
BP	GO:0032663	regulation of interleukin-2 production	8/247	53/18493	4.77119e-07	6.17288e-06	4.22862e-06	CD3E/CD80/CD86/GBP1/HAVCR2/LAG3/PTPRC/SASH3	8
BP	GO:1990868	response to chemokine	10/247	95/18493	5.62957e-07	7.20873e-06	4.93822e-06	CCL4/CCL4L1/CCL5/CCR1/CCR5/CCRL2/CXCL10/CXCL11/CXCR6/PTK2B	10
BP	GO:1990869	cellular response to chemokine	10/247	95/18493	5.62957e-07	7.20873e-06	4.93822e-06	CCL4/CCL4L1/CCL5/CCR1/CCR5/CCRL2/CXCL10/CXCL11/CXCR6/PTK2B	10
BP	GO:0002440	production of molecular mediator of immune response	16/247	268/18493	6.81362e-07	8.68042e-06	5.94637e-06	B2M/BTK/CD244/CD74/CD96/DDX58/FCER1G/HLA-DQB1/HLA-E/IL18RAP/LILRB1/PTPRC/RSAD2/SASH3/TLR2/TNFSF13B	16
BP	GO:0006874	cellular calcium ion homeostasis	21/247	448/18493	6.87154e-07	8.70977e-06	5.96647e-06	CCL5/CCR1/CCR5/CCRL2/CD38/CD52/CORO1A/CXCL10/CXCL11/CXCR6/FASLG/FPR3/GPR174/GPR18/GPR65/LYN/P2RY10/P2RY6/PML/PTK2B/PTPRC	21
BP	GO:0042130	negative regulation of T cell proliferation	8/247	56/18493	7.38731e-07	9.31621e-06	6.38191e-06	CD274/CD80/CD86/HAVCR2/LGALS9/LILRB1/LILRB2/PDCD1LG2	8
BP	GO:0033003	regulation of mast cell activation	7/247	39/18493	7.44074e-07	9.33645e-06	6.39577e-06	ADGRE2/FCER1G/LGALS9/LYN/MILR1/PLSCR1/RAC2	7
BP	GO:0002230	positive regulation of defense response to virus by host	6/247	25/18493	7.64849e-07	9.50163e-06	6.50892e-06	APOBEC3G/DDX58/DTX3L/IL12RB1/LILRB1/PARP9	6
BP	GO:0002507	tolerance induction	6/247	25/18493	7.64849e-07	9.50163e-06	6.50892e-06	CD274/CD3E/HAVCR2/LGALS9/LILRB2/LYN	6
BP	GO:0050715	positive regulation of cytokine secretion	11/247	123/18493	7.98234e-07	9.86728e-06	6.75941e-06	CASP1/CD2/CD244/CD274/CLEC4E/DDX58/HAVCR2/IFIH1/LGALS9/PTPN22/TLR2	11
BP	GO:0002718	regulation of cytokine production involved in immune response	9/247	77/18493	8.55753e-07	1.05262e-05	7.21078e-06	B2M/BTK/CD74/CD96/DDX58/FCER1G/LILRB1/RSAD2/SASH3	9
BP	GO:0097028	dendritic cell differentiation	7/247	40/18493	8.91709e-07	1.09147e-05	7.47692e-06	BATF2/LGALS9/LILRB1/LILRB2/LYN/SPI1/UBD	7
BP	GO:0002685	regulation of leukocyte migration	13/247	180/18493	9.35794e-07	1.13984e-05	7.80829e-06	AIF1/CCL4/CCL5/CCR1/CD74/CXCL10/GPR18/KLRK1/LGALS9/LYN/PTK2B/RAC2/STAP1	13
BP	GO:0002286	T cell activation involved in immune response	10/247	101/18493	9.9799e-07	1.2097e-05	8.28684e-06	CD80/CD86/CLEC4E/FCER1G/HAVCR2/IFNG/IL12RB1/LGALS9/LILRB1/SLAMF6	10
BP	GO:0007162	negative regulation of cell adhesion	16/247	276/18493	1.00575e-06	1.21321e-05	8.31089e-06	CD274/CD74/CD80/CD86/GBP1/HAVCR2/IRF1/LAG3/LGALS9/LILRB1/LILRB2/PDCD1LG2/PTPN22/PTPRC/TIGIT/TNFAIP8L2	16
BP	GO:0055074	calcium ion homeostasis	21/247	461/18493	1.0888e-06	1.30708e-05	8.95392e-06	CCL5/CCR1/CCR5/CCRL2/CD38/CD52/CORO1A/CXCL10/CXCL11/CXCR6/FASLG/FPR3/GPR174/GPR18/GPR65/LYN/P2RY10/P2RY6/PML/PTK2B/PTPRC	21
BP	GO:0001911	negative regulation of leukocyte mediated cytotoxicity	5/247	15/18493	1.09894e-06	1.31294e-05	8.99407e-06	HAVCR2/HLA-E/LGALS9/LILRB1/PTPRC	5
BP	GO:0030888	regulation of B cell proliferation	8/247	59/18493	1.11409e-06	1.32471e-05	9.07469e-06	BTK/CD38/CD74/LYN/MNDA/PTPRC/SASH3/TNFSF13B	8
BP	GO:0050731	positive regulation of peptidyl-tyrosine phosphorylation	13/247	186/18493	1.35504e-06	1.60357e-05	1.0985e-05	CCL5/CD3E/CD74/CD80/IFNG/IL15/LYN/NCF1/PARP14/PARP9/PTK2B/PTPRC/STAP1	13
BP	GO:0002833	positive regulation of response to biotic stimulus	7/247	43/18493	1.48957e-06	1.74587e-05	1.19598e-05	CD274/DDX60/HAVCR2/KLRK1/LY86/LY96/OPTN	7
BP	GO:0002224	toll-like receptor signaling pathway	11/247	131/18493	1.49626e-06	1.74587e-05	1.19598e-05	BIRC3/BTK/CTSS/HAVCR2/IRF1/LY96/LYN/PTPN22/RSAD2/TLR2/TNIP3	11
BP	GO:0050777	negative regulation of immune response	11/247	131/18493	1.49626e-06	1.74587e-05	1.19598e-05	CD96/HAVCR2/HLA-E/LGALS9/LILRB1/LYN/NLRC5/NMI/PARP14/PTPRC/SAMSN1	11
BP	GO:0035456	response to interferon-beta	6/247	28/18493	1.57331e-06	1.82724e-05	1.25172e-05	IFIT3/IFITM1/IFITM3/IRF1/PLSCR1/XAF1	6
BP	GO:0002690	positive regulation of leukocyte chemotaxis	9/247	84/18493	1.80063e-06	2.08156e-05	1.42594e-05	AIF1/CCL4/CCL5/CCR1/CD74/CXCL10/LGALS9/PTK2B/RAC2	9
BP	GO:0032480	negative regulation of type I interferon production	7/247	45/18493	2.05055e-06	2.35954e-05	1.61637e-05	DDX58/HAVCR2/IFIH1/LILRB1/NLRC5/NMI/UBE2L6	7
BP	GO:0007249	I-kappaB kinase/NF-kappaB signaling	15/247	258/18493	2.12718e-06	2.4365e-05	1.66908e-05	APOL3/BIRC3/BTK/CARD16/CASP1/CD74/FASLG/LGALS9/LY96/OPTN/SECTM1/TLR2/TNIP3/TRIM22/UBD	15
BP	GO:0072643	interferon-gamma secretion	5/247	17/18493	2.21548e-06	2.52606e-05	1.73043e-05	CD2/CD244/LGALS9/LILRB1/PTPN22	5
BP	GO:0072503	cellular divalent inorganic cation homeostasis	21/247	483/18493	2.28112e-06	2.58907e-05	1.7736e-05	CCL5/CCR1/CCR5/CCRL2/CD38/CD52/CORO1A/CXCL10/CXCL11/CXCR6/FASLG/FPR3/GPR174/GPR18/GPR65/LYN/P2RY10/P2RY6/PML/PTK2B/PTPRC	21
BP	GO:0032418	lysosome localization	8/247	65/18493	2.36689e-06	2.67427e-05	1.83196e-05	ADGRE2/BTK/FCER1G/LAT2/LGALS9/LYN/MILR1/RAC2	8
BP	GO:0001961	positive regulation of cytokine-mediated signaling pathway	7/247	46/18493	2.39127e-06	2.68964e-05	1.84249e-05	CASP1/CASP4/CD74/NLRC5/PARP14/PARP9/ZBP1	7
BP	GO:0035710	CD4-positive, alpha-beta T cell activation	9/247	87/18493	2.42307e-06	2.691e-05	1.84343e-05	CD274/CD80/CD86/IFNG/IL12RB1/LGALS9/RSAD2/SASH3/SLAMF6	9
BP	GO:0032733	positive regulation of interleukin-10 production	6/247	30/18493	2.42481e-06	2.691e-05	1.84343e-05	CD274/FCER1G/LGALS9/SASH3/TIGIT/TLR2	6
BP	GO:0043372	positive regulation of CD4-positive, alpha-beta T cell differentiation	6/247	30/18493	2.42481e-06	2.691e-05	1.84343e-05	CD80/CD86/IFNG/IL12RB1/LGALS9/SASH3	6
BP	GO:0002292	T cell differentiation involved in immune response	8/247	66/18493	2.66259e-06	2.94181e-05	2.01524e-05	CD80/CD86/CLEC4E/FCER1G/IFNG/IL12RB1/LGALS9/SLAMF6	8
BP	GO:0032689	negative regulation of interferon-gamma production	6/247	31/18493	2.97333e-06	3.27066e-05	2.24051e-05	CD274/CD96/HAVCR2/LGALS9/LILRB1/PDCD1LG2	6
BP	GO:0031342	negative regulation of cell killing	5/247	18/18493	3.03424e-06	3.32303e-05	2.27638e-05	HAVCR2/HLA-E/LGALS9/LILRB1/PTPRC	5
BP	GO:0002702	positive regulation of production of molecular mediator of immune response	9/247	91/18493	3.53498e-06	3.85451e-05	2.64047e-05	B2M/CD244/CD74/DDX58/FCER1G/HLA-E/PTPRC/RSAD2/SASH3	9
BP	GO:0042119	neutrophil activation	21/247	498/18493	3.67871e-06	3.9938e-05	2.73588e-05	ALOX5/ARHGAP9/B2M/BIN2/C3/CCL5/CD53/CTSS/FCER1G/GMFG/GPR84/HLA-H/IL18RAP/LAIR1/LILRB2/MNDA/NFAM1/PTPRC/SELL/SIGLEC14/TLR2	21
BP	GO:0045076	regulation of interleukin-2 biosynthetic process	5/247	19/18493	4.07314e-06	4.38389e-05	3.00311e-05	CD3E/CD80/CD86/LAG3/PTPRC	5
BP	GO:0046641	positive regulation of alpha-beta T cell proliferation	5/247	19/18493	4.07314e-06	4.38389e-05	3.00311e-05	CD3E/HLA-E/LGALS9/PTPRC/RASAL3	5
BP	GO:0032655	regulation of interleukin-12 production	7/247	50/18493	4.26422e-06	4.56985e-05	3.1305e-05	IFNG/IRF1/LGALS9/LILRB1/SLAMF1/TIGIT/TLR2	7
BP	GO:0071621	granulocyte chemotaxis	10/247	120/18493	4.83138e-06	5.15553e-05	3.53171e-05	ADGRE2/CCL4/CCL4L1/CCL5/CD74/CXCL10/CXCL11/FCER1G/RAC2/VAV1	10
BP	GO:0070227	lymphocyte apoptotic process	8/247	72/18493	5.17911e-06	5.4846e-05	3.75713e-05	BTK/CCL5/CD27/CD274/CD74/FASLG/LGALS9/LYN	8
BP	GO:0050920	regulation of chemotaxis	13/247	210/18493	5.20071e-06	5.4846e-05	3.75713e-05	AIF1/CCL4/CCL5/CCR1/CD74/CXCL10/GPR18/KLRK1/LGALS9/LYN/PTK2B/RAC2/STAP1	13
BP	GO:0046718	viral entry into host cell	10/247	121/18493	5.20565e-06	5.4846e-05	3.75713e-05	CCR5/CD74/CD80/CD86/IFITM1/IFITM3/LGALS9/SELPLG/SLAMF1/TRIM21	10
BP	GO:2000516	positive regulation of CD4-positive, alpha-beta T cell activation	6/247	34/18493	5.252e-06	5.51019e-05	3.77466e-05	CD80/CD86/IFNG/IL12RB1/LGALS9/SASH3	6
BP	GO:0032615	interleukin-12 production	7/247	52/18493	5.58324e-06	5.8313e-05	3.99463e-05	IFNG/IRF1/LGALS9/LILRB1/SLAMF1/TIGIT/TLR2	7
BP	GO:0050853	B cell receptor signaling pathway	10/247	122/18493	5.60477e-06	5.8313e-05	3.99463e-05	BTK/CD38/ITK/LAT2/LYN/MNDA/NFAM1/PTPN22/PTPRC/STAP1	10
BP	GO:0050730	regulation of peptidyl-tyrosine phosphorylation	14/247	245/18493	5.70168e-06	5.90751e-05	4.04684e-05	CCL5/CD3E/CD74/CD80/IFNG/IL15/LYN/NCF1/PARP14/PARP9/PTK2B/PTPRC/SAMSN1/STAP1	14
BP	GO:1902713	regulation of interferon-gamma secretion	4/247	10/18493	6.12355e-06	6.31839e-05	4.3283e-05	CD2/CD244/LGALS9/PTPN22	4
BP	GO:0002707	negative regulation of lymphocyte mediated immunity	6/247	35/18493	6.26819e-06	6.44101e-05	4.4123e-05	CD96/HAVCR2/HLA-E/LGALS9/LILRB1/PTPRC	6
BP	GO:0043367	CD4-positive, alpha-beta T cell differentiation	8/247	74/18493	6.37355e-06	6.52244e-05	4.46808e-05	CD80/CD86/IFNG/IL12RB1/LGALS9/RSAD2/SASH3/SLAMF6	8
BP	GO:0050864	regulation of B cell activation	12/247	183/18493	6.70238e-06	6.83095e-05	4.67943e-05	BTK/CD27/CD38/CD74/LYN/MNDA/NFAM1/PTPRC/SAMSN1/SASH3/SLA2/TNFSF13B	12
BP	GO:1903556	negative regulation of tumor necrosis factor superfamily cytokine production	7/247	54/18493	7.22507e-06	7.33374e-05	5.02385e-05	CD274/GPR18/HAVCR2/LGALS9/LILRB1/PTPN22/SLAMF1	7
BP	GO:0019932	second-messenger-mediated signaling	19/247	439/18493	7.50378e-06	7.58581e-05	5.19652e-05	ADGRE2/BTK/CCL4/CCR1/CCR5/CCRL2/CD3E/CXCL10/CXCL11/CXCR6/GBP1/GPR65/LAT2/P2RY6/PLEK/PTK2B/PTPRC/SLA2/TRAT1	19
BP	GO:0030593	neutrophil chemotaxis	9/247	101/18493	8.38931e-06	8.44682e-05	5.78635e-05	CCL4/CCL4L1/CCL5/CD74/CXCL10/CXCL11/FCER1G/RAC2/VAV1	9
BP	GO:0032069	regulation of nuclease activity	5/247	22/18493	8.9271e-06	8.91639e-05	6.10802e-05	GZMA/OAS1/OAS2/OAS3/OASL	5
BP	GO:0042094	interleukin-2 biosynthetic process	5/247	22/18493	8.9271e-06	8.91639e-05	6.10802e-05	CD3E/CD80/CD86/LAG3/PTPRC	5
BP	GO:0031663	lipopolysaccharide-mediated signaling pathway	7/247	56/18493	9.24911e-06	9.20121e-05	6.30313e-05	CARD16/CCL5/LY86/LY96/LYN/PTPN22/TLR2	7
BP	GO:0045953	negative regulation of natural killer cell mediated cytotoxicity	4/247	11/18493	9.52179e-06	9.43488e-05	6.4632e-05	HAVCR2/HLA-E/LGALS9/LILRB1	4
BP	GO:0070228	regulation of lymphocyte apoptotic process	7/247	57/18493	1.04251e-05	0.000102486	7.0206e-05	BTK/CCL5/CD27/CD274/CD74/LGALS9/LYN	7
BP	GO:2000514	regulation of CD4-positive, alpha-beta T cell activation	7/247	57/18493	1.04251e-05	0.000102486	7.0206e-05	CD274/CD80/CD86/IFNG/IL12RB1/LGALS9/SASH3	7
BP	GO:0036037	CD8-positive, alpha-beta T cell activation	5/247	23/18493	1.1283e-05	0.000110177	7.54751e-05	CD274/GPR18/HLA-E/IRF1/LILRB1	5
BP	GO:0032635	interleukin-6 production	10/247	132/18493	1.12957e-05	0.000110177	7.54751e-05	DDX58/FCER1G/HAVCR2/IFIH1/IL18RAP/LGALS9/LILRB2/PTPN22/SLAMF1/TLR2	10
BP	GO:0043902	positive regulation of multi-organism process	11/247	162/18493	1.17162e-05	0.000113834	7.79803e-05	CCL5/CD74/DDX60/HAVCR2/IFNG/LGALS9/LY86/LY96/OPTN/PRF1/TRIM21	11
BP	GO:0030260	entry into host cell	10/247	133/18493	1.20727e-05	0.000115501	7.91217e-05	CCR5/CD74/CD80/CD86/IFITM1/IFITM3/LGALS9/SELPLG/SLAMF1/TRIM21	10
BP	GO:0044409	entry into host	10/247	133/18493	1.20727e-05	0.000115501	7.91217e-05	CCR5/CD74/CD80/CD86/IFITM1/IFITM3/LGALS9/SELPLG/SLAMF1/TRIM21	10
BP	GO:0051806	entry into cell of other organism involved in symbiotic interaction	10/247	133/18493	1.20727e-05	0.000115501	7.91217e-05	CCR5/CD74/CD80/CD86/IFITM1/IFITM3/LGALS9/SELPLG/SLAMF1/TRIM21	10
BP	GO:0051828	entry into other organism involved in symbiotic interaction	10/247	133/18493	1.20727e-05	0.000115501	7.91217e-05	CCR5/CD74/CD80/CD86/IFITM1/IFITM3/LGALS9/SELPLG/SLAMF1/TRIM21	10
BP	GO:0097530	granulocyte migration	10/247	134/18493	1.28954e-05	0.0001229	8.41906e-05	ADGRE2/CCL4/CCL4L1/CCL5/CD74/CXCL10/CXCL11/FCER1G/RAC2/VAV1	10
BP	GO:0052548	regulation of endopeptidase activity	18/247	417/18493	1.35862e-05	0.000128991	8.83633e-05	BIRC3/C3/CARD16/CASP1/CASP4/CD27/CST7/FAS/FASLG/IFI27/LAMP3/LGALS9/LYN/PML/PSMB8/PSMB9/PSME2/TNFAIP8	18
BP	GO:0032897	negative regulation of viral transcription	5/247	24/18493	1.40975e-05	0.000131312	8.9953e-05	CCL4/CCL5/IFITM3/TRIM14/TRIM21	5
BP	GO:0050855	regulation of B cell receptor signaling pathway	5/247	24/18493	1.40975e-05	0.000131312	8.9953e-05	LYN/NFAM1/PTPN22/PTPRC/STAP1	5
BP	GO:0090025	regulation of monocyte chemotaxis	5/247	24/18493	1.40975e-05	0.000131312	8.9953e-05	AIF1/CCL5/CCR1/CXCL10/LYN	5
BP	GO:2000482	regulation of interleukin-8 secretion	5/247	24/18493	1.40975e-05	0.000131312	8.9953e-05	CD2/CD244/LGALS9/PTPN22/TLR2	5
BP	GO:0043383	negative T cell selection	4/247	12/18493	1.41329e-05	0.000131312	8.9953e-05	CD3E/CD74/PTPRC/THEMIS	4
BP	GO:0002573	myeloid leukocyte differentiation	12/247	197/18493	1.41461e-05	0.000131312	8.9953e-05	BATF2/C1QC/CCR1/CD74/EVI2B/FCER1G/IFNG/LILRB1/LYN/SPI1/TLR2/UBD	12
BP	GO:2000116	regulation of cysteine-type endopeptidase activity	13/247	232/18493	1.52044e-05	0.000140613	9.63243e-05	BIRC3/CARD16/CASP1/CASP4/CD27/FAS/FASLG/IFI27/LAMP3/LGALS9/PML/PSMB9/TNFAIP8	13
BP	GO:0018108	peptidyl-tyrosine phosphorylation	17/247	387/18493	1.89406e-05	0.000174519	0.000119551	BTK/CCL5/CD3E/CD74/CD80/IFNG/IL15/ITK/LYN/NCF1/PARP14/PARP9/PTK2B/PTPRC/SAMSN1/SLA/STAP1	17
BP	GO:1990266	neutrophil migration	9/247	112/18493	1.94366e-05	0.000178431	0.000122231	CCL4/CCL4L1/CCL5/CD74/CXCL10/CXCL11/FCER1G/RAC2/VAV1	9
BP	GO:0035723	interleukin-15-mediated signaling pathway	4/247	13/18493	2.02003e-05	0.000182754	0.000125192	IL15/IL15RA/IL2RB/IL2RG	4
BP	GO:0045059	positive thymic T cell selection	4/247	13/18493	2.02003e-05	0.000182754	0.000125192	CD3D/CD3E/CD74/PTPRC	4
BP	GO:0045086	positive regulation of interleukin-2 biosynthetic process	4/247	13/18493	2.02003e-05	0.000182754	0.000125192	CD3E/CD80/CD86/PTPRC	4
BP	GO:0071350	cellular response to interleukin-15	4/247	13/18493	2.02003e-05	0.000182754	0.000125192	IL15/IL15RA/IL2RB/IL2RG	4
BP	GO:0046637	regulation of alpha-beta T cell differentiation	7/247	63/18493	2.03815e-05	0.000183067	0.000125407	CD80/CD86/IFNG/IL12RB1/LGALS9/SASH3/ZNF683	7
BP	GO:0048247	lymphocyte chemotaxis	7/247	63/18493	2.03815e-05	0.000183067	0.000125407	CCL4/CCL4L1/CCL5/CXCL10/CXCL11/KLRK1/PTK2B	7
BP	GO:0018212	peptidyl-tyrosine modification	17/247	390/18493	2.09019e-05	0.000187068	0.000128148	BTK/CCL5/CD3E/CD74/CD80/IFNG/IL15/ITK/LYN/NCF1/PARP14/PARP9/PTK2B/PTPRC/SAMSN1/SLA/STAP1	17
BP	GO:1901623	regulation of lymphocyte chemotaxis	5/247	26/18493	2.13468e-05	0.000190367	0.000130408	CCL4/CCL5/CXCL10/KLRK1/PTK2B	5
BP	GO:0002548	monocyte chemotaxis	7/247	64/18493	2.26266e-05	0.000201063	0.000137734	AIF1/CCL4/CCL4L1/CCL5/CCR1/CXCL10/LYN	7
BP	GO:0034121	regulation of toll-like receptor signaling pathway	7/247	65/18493	2.50717e-05	0.000222	0.000152078	BIRC3/IRF1/LY96/LYN/PTPN22/RSAD2/TLR2	7
BP	GO:0043281	regulation of cysteine-type endopeptidase activity involved in apoptotic process	12/247	209/18493	2.54884e-05	0.000224892	0.000154058	BIRC3/CARD16/CASP1/CASP4/CD27/FAS/FASLG/IFI27/LAMP3/LGALS9/PML/TNFAIP8	12
BP	GO:0051209	release of sequestered calcium ion into cytosol	9/247	116/18493	2.57498e-05	0.000226399	0.000155091	CCR5/CORO1A/CXCL10/CXCL11/FASLG/LYN/P2RY6/PTK2B/PTPRC	9
BP	GO:0032677	regulation of interleukin-8 production	7/247	66/18493	2.77304e-05	0.000242958	0.000166434	CD2/CD244/DDX58/LGALS9/PTPN22/PTPRC/TLR2	7
BP	GO:0070672	response to interleukin-15	4/247	14/18493	2.79841e-05	0.000243433	0.00016676	IL15/IL15RA/IL2RB/IL2RG	4
BP	GO:1904469	positive regulation of tumor necrosis factor secretion	4/247	14/18493	2.79841e-05	0.000243433	0.00016676	DDX58/HAVCR2/IFIH1/LGALS9	4
BP	GO:0002704	negative regulation of leukocyte mediated immunity	6/247	45/18493	2.81319e-05	0.000243433	0.00016676	CD96/HAVCR2/HLA-E/LGALS9/LILRB1/PTPRC	6
BP	GO:0050714	positive regulation of protein secretion	13/247	246/18493	2.81747e-05	0.000243433	0.00016676	CASP1/CD2/CD244/CD274/CD38/CLEC4E/DDX58/HAVCR2/HLA-E/IFIH1/LGALS9/PTPN22/TLR2	13
BP	GO:0052547	regulation of peptidase activity	18/247	442/18493	2.94344e-05	0.000252906	0.000173249	BIRC3/C3/CARD16/CASP1/CASP4/CD27/CST7/FAS/FASLG/IFI27/LAMP3/LGALS9/LYN/PML/PSMB8/PSMB9/PSME2/TNFAIP8	18
BP	GO:0051283	negative regulation of sequestering of calcium ion	9/247	118/18493	2.95092e-05	0.000252906	0.000173249	CCR5/CORO1A/CXCL10/CXCL11/FASLG/LYN/P2RY6/PTK2B/PTPRC	9
BP	GO:0042100	B cell proliferation	8/247	91/18493	2.95749e-05	0.000252906	0.000173249	BTK/CD38/CD74/LYN/MNDA/PTPRC/SASH3/TNFSF13B	8
BP	GO:0043312	neutrophil degranulation	19/247	485/18493	3.00041e-05	0.000255701	0.000175163	ALOX5/ARHGAP9/B2M/BIN2/C3/CD53/CTSS/FCER1G/GMFG/GPR84/HLA-H/LAIR1/LILRB2/MNDA/NFAM1/PTPRC/SELL/SIGLEC14/TLR2	19
BP	GO:0043304	regulation of mast cell degranulation	5/247	28/18493	3.12057e-05	0.000264138	0.000180943	ADGRE2/FCER1G/LGALS9/LYN/RAC2	5
BP	GO:0072606	interleukin-8 secretion	5/247	28/18493	3.12057e-05	0.000264138	0.000180943	CD2/CD244/LGALS9/PTPN22/TLR2	5
BP	GO:0060402	calcium ion transport into cytosol	10/247	149/18493	3.24239e-05	0.000273522	0.000187371	CCR5/CORO1A/CXCL10/CXCL11/FASLG/LYN/P2RY6/PML/PTK2B/PTPRC	10
BP	GO:0002283	neutrophil activation involved in immune response	19/247	488/18493	3.26275e-05	0.000274313	0.000187913	ALOX5/ARHGAP9/B2M/BIN2/C3/CD53/CTSS/FCER1G/GMFG/GPR84/HLA-H/LAIR1/LILRB2/MNDA/NFAM1/PTPRC/SELL/SIGLEC14/TLR2	19
BP	GO:0051282	regulation of sequestering of calcium ion	9/247	120/18493	3.3724e-05	0.00028258	0.000193576	CCR5/CORO1A/CXCL10/CXCL11/FASLG/LYN/P2RY6/PTK2B/PTPRC	9
BP	GO:0002687	positive regulation of leukocyte migration	9/247	121/18493	3.60156e-05	0.000299874	0.000205424	AIF1/CCL4/CCL5/CCR1/CD74/CXCL10/LGALS9/PTK2B/RAC2	9
BP	GO:0002720	positive regulation of cytokine production involved in immune response	6/247	47/18493	3.62683e-05	0.000299874	0.000205424	B2M/CD74/DDX58/FCER1G/RSAD2/SASH3	6
BP	GO:0043370	regulation of CD4-positive, alpha-beta T cell differentiation	6/247	47/18493	3.62683e-05	0.000299874	0.000205424	CD80/CD86/IFNG/IL12RB1/LGALS9/SASH3	6
BP	GO:0046638	positive regulation of alpha-beta T cell differentiation	6/247	47/18493	3.62683e-05	0.000299874	0.000205424	CD80/CD86/IFNG/IL12RB1/LGALS9/SASH3	6
BP	GO:0033006	regulation of mast cell activation involved in immune response	5/247	29/18493	3.72982e-05	0.000306361	0.000209867	ADGRE2/FCER1G/LGALS9/LYN/RAC2	5
BP	GO:0050869	negative regulation of B cell activation	5/247	29/18493	3.72982e-05	0.000306361	0.000209867	BTK/LYN/MNDA/SAMSN1/SLA2	5
BP	GO:0042035	regulation of cytokine biosynthetic process	8/247	94/18493	3.74287e-05	0.000306425	0.000209911	CD3E/CD80/CD86/IRF1/LAG3/LILRB1/NMI/PTPRC	8
BP	GO:2000484	positive regulation of interleukin-8 secretion	4/247	15/18493	3.77606e-05	0.000307127	0.000210392	CD2/CD244/LGALS9/TLR2	4
BP	GO:2001185	regulation of CD8-positive, alpha-beta T cell activation	4/247	15/18493	3.77606e-05	0.000307127	0.000210392	CD274/HLA-E/IRF1/LILRB1	4
BP	GO:0032675	regulation of interleukin-6 production	9/247	123/18493	4.09962e-05	0.000331287	0.000226942	DDX58/FCER1G/HAVCR2/IFIH1/LGALS9/LILRB2/PTPN22/SLAMF1/TLR2	9
BP	GO:0051208	sequestering of calcium ion	9/247	123/18493	4.09962e-05	0.000331287	0.000226942	CCR5/CORO1A/CXCL10/CXCL11/FASLG/LYN/P2RY6/PTK2B/PTPRC	9
BP	GO:0002446	neutrophil mediated immunity	19/247	499/18493	4.40883e-05	0.000353693	0.000242291	ALOX5/ARHGAP9/B2M/BIN2/C3/CD53/CTSS/FCER1G/GMFG/GPR84/HLA-H/LAIR1/LILRB2/MNDA/NFAM1/PTPRC/SELL/SIGLEC14/TLR2	19
BP	GO:0032743	positive regulation of interleukin-2 production	5/247	30/18493	4.42729e-05	0.000353693	0.000242291	CD3E/CD80/CD86/PTPRC/SASH3	5
BP	GO:0046596	regulation of viral entry into host cell	5/247	30/18493	4.42729e-05	0.000353693	0.000242291	CD74/IFITM1/IFITM3/LGALS9/TRIM21	5
BP	GO:0034612	response to tumor necrosis factor	13/247	257/18493	4.43355e-05	0.000353693	0.000242291	BIRC3/CARD16/CASP1/CASP4/CCL4/CCL4L1/CCL5/CD27/GBP1/GBP2/PTK2B/TNFSF13B/UBD	13
BP	GO:0032648	regulation of interferon-beta production	6/247	49/18493	4.61922e-05	0.000367331	0.000251633	DDX58/IFIH1/IRF1/LILRB1/NMI/TLR2	6
BP	GO:0010919	regulation of inositol phosphate biosynthetic process	4/247	16/18493	4.98204e-05	0.000394925	0.000270537	CD244/P2RY6/PLEK/PTK2B	4
BP	GO:0006471	protein ADP-ribosylation	5/247	31/18493	5.22151e-05	0.000412598	0.000282643	IFNG/PARP14/PARP15/PARP9/WARS	5
BP	GO:0032637	interleukin-8 production	7/247	73/18493	5.35966e-05	0.000422179	0.000289206	CD2/CD244/DDX58/LGALS9/PTPN22/PTPRC/TLR2	7
BP	GO:0043122	regulation of I-kappaB kinase/NF-kappaB signaling	12/247	226/18493	5.47054e-05	0.000429557	0.000294261	APOL3/BIRC3/CARD16/CASP1/CD74/FASLG/LGALS9/OPTN/SECTM1/TNIP3/TRIM22/UBD	12
BP	GO:0032608	interferon-beta production	6/247	51/18493	5.81793e-05	0.00045398	0.000310991	DDX58/IFIH1/IRF1/LILRB1/NMI/TLR2	6
BP	GO:2000107	negative regulation of leukocyte apoptotic process	6/247	51/18493	5.81793e-05	0.00045398	0.000310991	CCL5/CCR5/CD27/CD74/FCER1G/LILRB1	6
BP	GO:0050848	regulation of calcium-mediated signaling	8/247	100/18493	5.84178e-05	0.000454422	0.000311294	CCL4/CD3E/GBP1/P2RY6/PLEK/PTK2B/SLA2/TRAT1	8
BP	GO:0042113	B cell activation	14/247	303/18493	6.06427e-05	0.000469141	0.000321377	BTK/CD27/CD38/CD74/LAT2/LYN/MNDA/NFAM1/PTK2B/PTPRC/SAMSN1/SASH3/SLA2/TNFSF13B	14
BP	GO:0002793	positive regulation of peptide secretion	13/247	265/18493	6.06859e-05	0.000469141	0.000321377	CASP1/CD2/CD244/CD274/CD38/CLEC4E/DDX58/HAVCR2/HLA-E/IFIH1/LGALS9/PTPN22/TLR2	13
BP	GO:0071353	cellular response to interleukin-4	5/247	32/18493	6.12144e-05	0.000471767	0.000323175	CORO1A/IL2RG/PARP14/PML/RUFY4	5
BP	GO:0060401	cytosolic calcium ion transport	10/247	161/18493	6.26487e-05	0.000481335	0.00032973	CCR5/CORO1A/CXCL10/CXCL11/FASLG/LYN/P2RY6/PML/PTK2B/PTPRC	10
BP	GO:0050921	positive regulation of chemotaxis	9/247	130/18493	6.32661e-05	0.000484587	0.000331958	AIF1/CCL4/CCL5/CCR1/CD74/CXCL10/LGALS9/PTK2B/RAC2	9
BP	GO:0002418	immune response to tumor cell	4/247	17/18493	6.4468e-05	0.000489291	0.00033518	CD274/HAVCR2/KLRK1/PRF1	4
BP	GO:0002577	regulation of antigen processing and presentation	4/247	17/18493	6.4468e-05	0.000489291	0.00033518	CD74/LILRB2/TAPBPL/WAS	4
BP	GO:0002643	regulation of tolerance induction	4/247	17/18493	6.4468e-05	0.000489291	0.00033518	CD274/CD3E/HAVCR2/LILRB2	4
BP	GO:0032720	negative regulation of tumor necrosis factor production	6/247	52/18493	6.50397e-05	0.000492133	0.000337127	GPR18/HAVCR2/LGALS9/LILRB1/PTPN22/SLAMF1	6
BP	GO:0097553	calcium ion transmembrane import into cytosol	9/247	132/18493	7.12413e-05	0.00053743	0.000368157	CCR5/CORO1A/CXCL10/CXCL11/FASLG/LYN/P2RY6/PTK2B/PTPRC	9
BP	GO:0006959	humoral immune response	15/247	349/18493	7.52659e-05	0.000566081	0.000387784	C1QA/C1QC/C3/CXCL10/CXCL11/GNLY/HLA-DQB1/HLA-E/IFNG/JCHAIN/LY86/PSMB10/PTPRC/RNASE6/SH2D1A	15
BP	GO:0071356	cellular response to tumor necrosis factor	12/247	235/18493	7.9575e-05	0.000596693	0.000408754	BIRC3/CARD16/CASP1/CASP4/CCL4/CCL4L1/CCL5/CD27/GBP1/GBP2/PTK2B/TNFSF13B	12
BP	GO:0090026	positive regulation of monocyte chemotaxis	4/247	18/18493	8.20206e-05	0.00061319	0.000420055	AIF1/CCL5/CCR1/CXCL10	4
BP	GO:0042089	cytokine biosynthetic process	8/247	105/18493	8.26636e-05	0.000614318	0.000420828	CD3E/CD80/CD86/IRF1/LAG3/LILRB1/NMI/PTPRC	8
BP	GO:0072676	lymphocyte migration	8/247	105/18493	8.26636e-05	0.000614318	0.000420828	AIF1/CCL4/CCL4L1/CCL5/CXCL10/CXCL11/KLRK1/PTK2B	8
BP	GO:0042107	cytokine metabolic process	8/247	106/18493	8.83952e-05	0.000654964	0.000448672	CD3E/CD80/CD86/IRF1/LAG3/LILRB1/NMI/PTPRC	8
BP	GO:0051924	regulation of calcium ion transport	12/247	239/18493	9.34335e-05	0.000690247	0.000472842	CCL4/CCL5/CCR1/CORO1A/CXCL10/CXCL11/LILRB1/LILRB2/LYN/P2RY6/PML/PTK2B	12
BP	GO:0070670	response to interleukin-4	5/247	35/18493	9.55124e-05	0.000703523	0.000481936	CORO1A/IL2RG/PARP14/PML/RUFY4	5
BP	GO:0001960	negative regulation of cytokine-mediated signaling pathway	6/247	56/18493	9.92112e-05	0.000728619	0.000499128	CARD16/CCL5/NLRC5/PARP14/PTPRC/STAP1	6
BP	GO:0038094	Fc-gamma receptor signaling pathway	9/247	138/18493	0.000100417	0.000735314	0.000503714	CD247/CLEC4E/FCER1G/FCGR1A/FCGR3A/LYN/PTPRC/VAV1/WAS	9
BP	GO:2000403	positive regulation of lymphocyte migration	5/247	36/18493	0.000109718	0.000801069	0.000548758	AIF1/CCL4/CCL5/CXCL10/PTK2B	5
BP	GO:0002431	Fc receptor mediated stimulatory signaling pathway	9/247	140/18493	0.000112131	0.0008163	0.000559192	CD247/FCER1G/FCGR1A/FCGR3A/LYN/PLSCR1/PTPRC/VAV1/WAS	9
BP	GO:0030099	myeloid cell differentiation	16/247	405/18493	0.00011656	0.000846079	0.000579592	B2M/BATF2/C1QC/CCR1/CD74/EVI2B/FCER1G/GPR171/IFNG/LILRB1/LYN/PML/PTK2B/SPI1/TLR2/UBD	16
BP	GO:0070374	positive regulation of ERK1 and ERK2 cascade	12/247	245/18493	0.000118099	0.000854762	0.00058554	CCL4/CCL4L1/CCL5/CCR1/CD74/HAVCR2/LGALS9/P2RY6/PTK2B/PTPN22/PTPRC/SLAMF1	12
BP	GO:0051701	interaction with host	11/247	209/18493	0.000120748	0.000871407	0.000596942	CCR5/CD74/CD80/CD86/IFITM1/IFITM3/LGALS9/PML/SELPLG/SLAMF1/TRIM21	11
BP	GO:0070372	regulation of ERK1 and ERK2 cascade	14/247	324/18493	0.000123453	0.000888367	0.00060856	CCL4/CCL4L1/CCL5/CCR1/CD74/GBP1/HAVCR2/LGALS9/LYN/P2RY6/PTK2B/PTPN22/PTPRC/SLAMF1	14
BP	GO:0038083	peptidyl-tyrosine autophosphorylation	5/247	37/18493	0.00012549	0.000897844	0.000615052	BTK/ITK/LYN/PTK2B/SLA	5
BP	GO:0050856	regulation of T cell receptor signaling pathway	5/247	37/18493	0.00012549	0.000897844	0.000615052	GBP1/PTPN22/TESPA1/TRAT1/UBASH3A	5
BP	GO:0002294	CD4-positive, alpha-beta T cell differentiation involved in immune response	6/247	59/18493	0.000133161	0.000947304	0.000648934	CD80/CD86/IFNG/IL12RB1/LGALS9/SLAMF6	6
BP	GO:2000401	regulation of lymphocyte migration	6/247	59/18493	0.000133161	0.000947304	0.000648934	AIF1/CCL4/CCL5/CXCL10/KLRK1/PTK2B	6
BP	GO:0046427	positive regulation of JAK-STAT cascade	7/247	85/18493	0.000141769	0.00100283	0.00068697	CCL5/IFNG/IL15/LYN/PARP14/PARP9/PTK2B	7
BP	GO:0071674	mononuclear cell migration	7/247	85/18493	0.000141769	0.00100283	0.00068697	AIF1/CCL4/CCL4L1/CCL5/CCR1/CXCL10/LYN	7
BP	GO:0002287	alpha-beta T cell activation involved in immune response	6/247	60/18493	0.000146322	0.00102631	0.000703053	CD80/CD86/IFNG/IL12RB1/LGALS9/SLAMF6	6
BP	GO:0002293	alpha-beta T cell differentiation involved in immune response	6/247	60/18493	0.000146322	0.00102631	0.000703053	CD80/CD86/IFNG/IL12RB1/LGALS9/SLAMF6	6
BP	GO:0060761	negative regulation of response to cytokine stimulus	6/247	60/18493	0.000146322	0.00102631	0.000703053	CARD16/CCL5/NLRC5/PARP14/PTPRC/STAP1	6
BP	GO:0045061	thymic T cell selection	4/247	21/18493	0.000155445	0.00108725	0.0007448	CD3D/CD3E/CD74/PTPRC	4
BP	GO:1903532	positive regulation of secretion by cell	15/247	373/18493	0.00015686	0.00109408	0.000749478	CASP1/CD2/CD244/CD274/CD38/CLEC4E/DDX58/FCER1G/HAVCR2/HLA-E/IFIH1/IFNG/LGALS9/PTPN22/TLR2	15
BP	GO:0019835	cytolysis	5/247	39/18493	0.00016219	0.0011281	0.000772786	APOL1/GZMA/GZMB/LILRB1/PRF1	5
BP	GO:0043123	positive regulation of I-kappaB kinase/NF-kappaB signaling	10/247	181/18493	0.000165424	0.0011474	0.000786005	APOL3/BIRC3/CARD16/CASP1/CD74/FASLG/LGALS9/SECTM1/TRIM22/UBD	10
BP	GO:0001776	leukocyte homeostasis	7/247	88/18493	0.000176268	0.00121256	0.000830644	CD74/CORO1A/FCER1G/GPR174/LGALS9/LYN/TNFSF13B	7
BP	GO:1904894	positive regulation of STAT cascade	7/247	88/18493	0.000176268	0.00121256	0.000830644	CCL5/IFNG/IL15/LYN/PARP14/PARP9/PTK2B	7
BP	GO:0038095	Fc-epsilon receptor signaling pathway	8/247	117/18493	0.000176275	0.00121256	0.000830644	BTK/FCER1G/GRAP2/ITK/LAT2/LCP2/LYN/VAV1	8
BP	GO:0030890	positive regulation of B cell proliferation	5/247	40/18493	0.000183357	0.00125781	0.000861642	CD38/CD74/PTPRC/SASH3/TNFSF13B	5
BP	GO:0002347	response to tumor cell	4/247	22/18493	0.000188005	0.00127568	0.00087388	CD274/HAVCR2/KLRK1/PRF1	4
BP	GO:0032703	negative regulation of interleukin-2 production	4/247	22/18493	0.000188005	0.00127568	0.00087388	GBP1/HAVCR2/LAG3/PTPRC	4
BP	GO:0071677	positive regulation of mononuclear cell migration	4/247	22/18493	0.000188005	0.00127568	0.00087388	AIF1/CCL5/CCR1/CXCL10	4
BP	GO:1904467	regulation of tumor necrosis factor secretion	4/247	22/18493	0.000188005	0.00127568	0.00087388	DDX58/HAVCR2/IFIH1/LGALS9	4
BP	GO:0002532	production of molecular mediator involved in inflammatory response	6/247	63/18493	0.000192074	0.00129976	0.000890375	ALOX5/BTK/CD96/FCER1G/GBP5/LYN	6
BP	GO:0002260	lymphocyte homeostasis	6/247	64/18493	0.000209603	0.00140821	0.00096467	CD74/CORO1A/GPR174/LGALS9/LYN/TNFSF13B	6
BP	GO:0050710	negative regulation of cytokine secretion	6/247	64/18493	0.000209603	0.00140821	0.00096467	CARD16/GBP1/LILRB1/PML/PTPN22/SRGN	6
BP	GO:0070371	ERK1 and ERK2 cascade	14/247	341/18493	0.000209794	0.00140821	0.00096467	CCL4/CCL4L1/CCL5/CCR1/CD74/GBP1/HAVCR2/LGALS9/LYN/P2RY6/PTK2B/PTPN22/PTPRC/SLAMF1	14
BP	GO:0002407	dendritic cell chemotaxis	4/247	23/18493	0.00022521	0.00150361	0.00103002	CCL5/CCR1/CCR5/LGALS9	4
BP	GO:1990774	tumor necrosis factor secretion	4/247	23/18493	0.00022521	0.00150361	0.00103002	DDX58/HAVCR2/IFIH1/LGALS9	4
BP	GO:0032481	positive regulation of type I interferon production	6/247	65/18493	0.000228369	0.00152064	0.00104168	DDX58/IFIH1/IRF1/PTPN22/TLR2/ZBP1	6
BP	GO:0043300	regulation of leukocyte degranulation	5/247	42/18493	0.000231951	0.00153629	0.00105241	ADGRE2/FCER1G/LGALS9/LYN/RAC2	5
BP	GO:0071675	regulation of mononuclear cell migration	5/247	42/18493	0.000231951	0.00153629	0.00105241	AIF1/CCL5/CCR1/CXCL10/LYN	5
BP	GO:0002645	positive regulation of tolerance induction	3/247	10/18493	0.00026354	0.0017137	0.00117394	CD274/CD3E/LILRB2	3
BP	GO:0002863	positive regulation of inflammatory response to antigenic stimulus	3/247	10/18493	0.00026354	0.0017137	0.00117394	BTK/C3/FCER1G	3
BP	GO:0035457	cellular response to interferon-alpha	3/247	10/18493	0.00026354	0.0017137	0.00117394	IFIT2/IFIT3/PYHIN1	3
BP	GO:0072641	type I interferon secretion	3/247	10/18493	0.00026354	0.0017137	0.00117394	DDX58/IFIH1/LILRB1	3
BP	GO:0097048	dendritic cell apoptotic process	3/247	10/18493	0.00026354	0.0017137	0.00117394	LGALS9/LILRB1/LYN	3
BP	GO:2000668	regulation of dendritic cell apoptotic process	3/247	10/18493	0.00026354	0.0017137	0.00117394	LGALS9/LILRB1/LYN	3
BP	GO:2001198	regulation of dendritic cell differentiation	3/247	10/18493	0.00026354	0.0017137	0.00117394	LGALS9/LILRB1/LILRB2	3
BP	GO:0046135	pyrimidine nucleoside catabolic process	4/247	24/18493	0.000267432	0.00173449	0.00118818	APOBEC3D/APOBEC3G/APOBEC3H/TYMP	4
BP	GO:1904951	positive regulation of establishment of protein localization	16/247	437/18493	0.000275722	0.00178362	0.00122184	CASP1/CD2/CD244/CD274/CD38/CLEC4E/DDX58/GZMB/HAVCR2/HLA-E/IFIH1/IFNG/LGALS9/PTPN22/RAC2/TLR2	16
BP	GO:0046782	regulation of viral transcription	5/247	44/18493	0.000289764	0.00186962	0.00128075	CCL4/CCL5/IFITM3/TRIM14/TRIM21	5
BP	GO:0039528	cytoplasmic pattern recognition receptor signaling pathway in response to virus	4/247	25/18493	0.000315052	0.00201714	0.00138181	BIRC3/DDX58/DDX60/IFIH1	4
BP	GO:0060330	regulation of response to interferon-gamma	4/247	25/18493	0.000315052	0.00201714	0.00138181	IFNG/NLRC5/PARP14/PARP9	4
BP	GO:0060334	regulation of interferon-gamma-mediated signaling pathway	4/247	25/18493	0.000315052	0.00201714	0.00138181	IFNG/NLRC5/PARP14/PARP9	4
BP	GO:0033077	T cell differentiation in thymus	6/247	69/18493	0.000317048	0.00202473	0.001387	B2M/CD3D/CD3E/CD74/PTPRC/TESPA1	6
BP	GO:0044764	multi-organism cellular process	5/247	45/18493	0.000322468	0.00205409	0.00140712	BIRC3/CCR5/DDX58/DDX60/IFIH1	5
BP	GO:0042531	positive regulation of tyrosine phosphorylation of STAT protein	6/247	70/18493	0.000342946	0.00217763	0.00149175	CCL5/IFNG/IL15/LYN/PARP14/PARP9	6
BP	GO:0046425	regulation of JAK-STAT cascade	8/247	129/18493	0.000343608	0.00217763	0.00149175	CCL5/IFNG/IL15/LYN/PARP14/PARP9/PTK2B/PTPRC	8
BP	GO:0051222	positive regulation of protein transport	15/247	402/18493	0.000349816	0.00221137	0.00151486	CASP1/CD2/CD244/CD274/CD38/CLEC4E/DDX58/HAVCR2/HLA-E/IFIH1/IFNG/LGALS9/PTPN22/RAC2/TLR2	15
BP	GO:0072593	reactive oxygen species metabolic process	12/247	276/18493	0.000354198	0.00222865	0.0015267	AIF1/IFNG/KLRK1/NCF1/NCF1B/NCF1C/NCF4/PTK2B/RAC2/SOD2/TLR2/VAV1	12
BP	GO:0031348	negative regulation of defense response	10/247	199/18493	0.000354734	0.00222865	0.0015267	CD96/HAVCR2/HLA-E/LGALS9/LILRB1/NLRC5/NMI/PARP14/PTPRC/TNFAIP8L2	10
BP	GO:0032757	positive regulation of interleukin-8 production	5/247	46/18493	0.000357892	0.00222865	0.0015267	CD2/CD244/DDX58/LGALS9/TLR2	5
BP	GO:0033632	regulation of cell-cell adhesion mediated by integrin	3/247	11/18493	0.000358797	0.00222865	0.0015267	CCL5/CD3E/FERMT3	3
BP	GO:0035747	natural killer cell chemotaxis	3/247	11/18493	0.000358797	0.00222865	0.0015267	CCL4/CCL5/KLRK1	3
BP	GO:0045060	negative thymic T cell selection	3/247	11/18493	0.000358797	0.00222865	0.0015267	CD3E/CD74/PTPRC	3
BP	GO:0046007	negative regulation of activated T cell proliferation	3/247	11/18493	0.000358797	0.00222865	0.0015267	CD274/LGALS9/PDCD1LG2	3
BP	GO:0051235	maintenance of location	13/247	318/18493	0.000366592	0.00227141	0.00155599	C3/CCR5/CORO1A/CXCL10/CXCL11/FASLG/LYN/P2RY6/PML/PTK2B/PTPRC/SP100/SRGN	13
BP	GO:0036336	dendritic cell migration	4/247	26/18493	0.000368452	0.00227234	0.00155663	CCL5/CCR1/CCR5/LGALS9	4
BP	GO:0051047	positive regulation of secretion	15/247	404/18493	0.000368561	0.00227234	0.00155663	CASP1/CD2/CD244/CD274/CD38/CLEC4E/DDX58/FCER1G/HAVCR2/HLA-E/IFIH1/IFNG/LGALS9/PTPN22/TLR2	15
BP	GO:0010522	regulation of calcium ion transport into cytosol	7/247	100/18493	0.00038823	0.00238771	0.00163566	CORO1A/CXCL10/CXCL11/LYN/P2RY6/PML/PTK2B	7
BP	GO:1904892	regulation of STAT cascade	8/247	133/18493	0.000422002	0.00258904	0.00177358	CCL5/IFNG/IL15/LYN/PARP14/PARP9/PTK2B/PTPRC	8
BP	GO:0045577	regulation of B cell differentiation	4/247	27/18493	0.000428024	0.00261955	0.00179448	BTK/CD27/NFAM1/PTPRC	4
BP	GO:0019083	viral transcription	5/247	48/18493	0.000437482	0.00265789	0.00182074	CCL4/CCL5/IFITM3/TRIM14/TRIM21	5
BP	GO:0050702	interleukin-1 beta secretion	5/247	48/18493	0.000437482	0.00265789	0.00182074	CARD16/CASP1/GBP5/LGALS9/PML	5
BP	GO:0098586	cellular response to virus	5/247	48/18493	0.000437482	0.00265789	0.00182074	BIRC3/DDX58/DDX60/IFIH1/LGALS9	5
BP	GO:0006816	calcium ion transport	15/247	413/18493	0.000463994	0.00281212	0.00192639	CCL4/CCL5/CCR1/CCR5/CORO1A/CXCL10/CXCL11/FASLG/LILRB1/LILRB2/LYN/P2RY6/PML/PTK2B/PTPRC	15
BP	GO:0002792	negative regulation of peptide secretion	8/247	135/18493	0.000466324	0.00281617	0.00192917	CARD16/CD74/GBP1/LILRB1/PML/PTPN22/RSAD2/SRGN	8
BP	GO:0002864	regulation of acute inflammatory response to antigenic stimulus	3/247	12/18493	0.000473685	0.00281617	0.00192917	BTK/C3/FCER1G	3
BP	GO:0006216	cytidine catabolic process	3/247	12/18493	0.000473685	0.00281617	0.00192917	APOBEC3D/APOBEC3G/APOBEC3H	3
BP	GO:0009972	cytidine deamination	3/247	12/18493	0.000473685	0.00281617	0.00192917	APOBEC3D/APOBEC3G/APOBEC3H	3
BP	GO:0016554	cytidine to uridine editing	3/247	12/18493	0.000473685	0.00281617	0.00192917	APOBEC3D/APOBEC3G/APOBEC3H	3
BP	GO:0038110	interleukin-2-mediated signaling pathway	3/247	12/18493	0.000473685	0.00281617	0.00192917	IL2RB/IL2RG/PTK2B	3
BP	GO:0045091	regulation of single stranded viral RNA replication via double stranded DNA intermediate	3/247	12/18493	0.000473685	0.00281617	0.00192917	APOBEC3D/APOBEC3G/APOBEC3H	3
BP	GO:0046087	cytidine metabolic process	3/247	12/18493	0.000473685	0.00281617	0.00192917	APOBEC3D/APOBEC3G/APOBEC3H	3
BP	GO:0002888	positive regulation of myeloid leukocyte mediated immunity	4/247	28/18493	0.000494161	0.00290334	0.00198888	BTK/C3/DDX58/FCER1G	4
BP	GO:0032647	regulation of interferon-alpha production	4/247	28/18493	0.000494161	0.00290334	0.00198888	DDX58/HAVCR2/IFIH1/NMI	4
BP	GO:0032958	inositol phosphate biosynthetic process	4/247	28/18493	0.000494161	0.00290334	0.00198888	CD244/P2RY6/PLEK/PTK2B	4
BP	GO:0035025	positive regulation of Rho protein signal transduction	4/247	28/18493	0.000494161	0.00290334	0.00198888	GPR174/GPR18/GPR65/P2RY10	4
BP	GO:2000108	positive regulation of leukocyte apoptotic process	4/247	28/18493	0.000494161	0.00290334	0.00198888	CCL5/CD274/LGALS9/LYN	4
BP	GO:0010950	positive regulation of endopeptidase activity	9/247	171/18493	0.000498502	0.00292197	0.00200165	CASP1/CASP4/FAS/FASLG/IFI27/LGALS9/LYN/PML/PSME2	9
BP	GO:0045637	regulation of myeloid cell differentiation	11/247	248/18493	0.000525532	0.00307319	0.00210524	B2M/C1QC/CCR1/CD74/EVI2B/GPR171/IFNG/LILRB1/LYN/PTK2B/SPI1	11
BP	GO:0070231	T cell apoptotic process	5/247	50/18493	0.000529728	0.0030905	0.00211709	CCL5/CD27/CD274/FASLG/LGALS9	5
BP	GO:0032607	interferon-alpha production	4/247	29/18493	0.000567259	0.00329406	0.00225654	DDX58/HAVCR2/IFIH1/NMI	4
BP	GO:0042036	negative regulation of cytokine biosynthetic process	4/247	29/18493	0.000567259	0.00329406	0.00225654	LAG3/LILRB1/NMI/PTPRC	4
BP	GO:0019724	B cell mediated immunity	10/247	213/18493	0.000604657	0.00350308	0.00239973	BTK/C1QA/C1QC/C3/CD27/CD74/FCER1G/HLA-DQB1/PTPRC/SLA2	10
BP	GO:0039692	single stranded viral RNA replication via double stranded DNA intermediate	3/247	13/18493	0.00060973	0.00350806	0.00240313	APOBEC3D/APOBEC3G/APOBEC3H	3
BP	GO:0045006	DNA deamination	3/247	13/18493	0.00060973	0.00350806	0.00240313	APOBEC3D/APOBEC3G/APOBEC3H	3
BP	GO:0071352	cellular response to interleukin-2	3/247	13/18493	0.00060973	0.00350806	0.00240313	IL2RB/IL2RG/PTK2B	3
BP	GO:0032814	regulation of natural killer cell activation	4/247	30/18493	0.000647718	0.00371805	0.00254699	HAVCR2/IL15/PTPN22/ZNF683	4
BP	GO:0042116	macrophage activation	6/247	80/18493	0.000703579	0.0040019	0.00274143	AIF1/CD74/HAVCR2/PTPRC/STAP1/TLR2	6
BP	GO:0042509	regulation of tyrosine phosphorylation of STAT protein	6/247	80/18493	0.000703579	0.0040019	0.00274143	CCL5/IFNG/IL15/LYN/PARP14/PARP9	6
BP	GO:0050764	regulation of phagocytosis	6/247	80/18493	0.000703579	0.0040019	0.00274143	C3/FCER1G/PTPRC/SIRPG/STAP1/TLR2	6
BP	GO:0051279	regulation of release of sequestered calcium ion into cytosol	6/247	80/18493	0.000703579	0.0040019	0.00274143	CORO1A/CXCL10/CXCL11/LYN/P2RY6/PTK2B	6
BP	GO:0032728	positive regulation of interferon-beta production	4/247	31/18493	0.000735941	0.00415757	0.00284807	DDX58/IFIH1/IRF1/TLR2	4
BP	GO:0045589	regulation of regulatory T cell differentiation	4/247	31/18493	0.000735941	0.00415757	0.00284807	IFNG/IRF1/LGALS9/LILRB2	4
BP	GO:0051482	positive regulation of cytosolic calcium ion concentration involved in phospholipase C-activating G protein-coupled signaling pathway	4/247	31/18493	0.000735941	0.00415757	0.00284807	GPR174/GPR18/GPR65/P2RY10	4
BP	GO:0032755	positive regulation of interleukin-6 production	6/247	81/18493	0.000751506	0.00423591	0.00290174	DDX58/FCER1G/IFIH1/LGALS9/LILRB2/TLR2	6
BP	GO:0002834	regulation of response to tumor cell	3/247	14/18493	0.000768388	0.0042637	0.00292077	CD274/HAVCR2/KLRK1	3
BP	GO:0002837	regulation of immune response to tumor cell	3/247	14/18493	0.000768388	0.0042637	0.00292077	CD274/HAVCR2/KLRK1	3
BP	GO:0035589	G protein-coupled purinergic nucleotide receptor signaling pathway	3/247	14/18493	0.000768388	0.0042637	0.00292077	GPR171/P2RY10/P2RY6	3
BP	GO:0045591	positive regulation of regulatory T cell differentiation	3/247	14/18493	0.000768388	0.0042637	0.00292077	IFNG/LGALS9/LILRB2	3
BP	GO:0046133	pyrimidine ribonucleoside catabolic process	3/247	14/18493	0.000768388	0.0042637	0.00292077	APOBEC3D/APOBEC3G/APOBEC3H	3
BP	GO:0070234	positive regulation of T cell apoptotic process	3/247	14/18493	0.000768388	0.0042637	0.00292077	CCL5/CD274/LGALS9	3
BP	GO:0070669	response to interleukin-2	3/247	14/18493	0.000768388	0.0042637	0.00292077	IL2RB/IL2RG/PTK2B	3
BP	GO:0007259	JAK-STAT cascade	8/247	147/18493	0.000818262	0.00453038	0.00310346	CCL5/IFNG/IL15/LYN/NMI/PARP14/PARP9/PTPRC	8
BP	GO:0032735	positive regulation of interleukin-12 production	4/247	32/18493	0.00083233	0.00459807	0.00314983	IFNG/IRF1/LGALS9/TLR2	4
BP	GO:0002761	regulation of myeloid leukocyte differentiation	7/247	114/18493	0.000852545	0.00469935	0.00321921	C1QC/CCR1/CD74/EVI2B/IFNG/LILRB1/LYN	7
BP	GO:0007260	tyrosine phosphorylation of STAT protein	6/247	83/18493	0.0008549	0.00470195	0.00322099	CCL5/IFNG/IL15/LYN/PARP14/PARP9	6
BP	GO:0061025	membrane fusion	8/247	149/18493	0.000893556	0.00490095	0.00335731	CCR5/CORO1A/MX1/SAMD9L/STX11/TAP1/TAP2/TAPBP	8
BP	GO:0050701	interleukin-1 secretion	5/247	56/18493	0.000895007	0.00490095	0.00335731	CARD16/CASP1/GBP5/LGALS9/PML	5
BP	GO:0001774	microglial cell activation	4/247	33/18493	0.000937291	0.00507682	0.00347779	AIF1/PTPRC/STAP1/TLR2	4
BP	GO:0002269	leukocyte activation involved in inflammatory response	4/247	33/18493	0.000937291	0.00507682	0.00347779	AIF1/PTPRC/STAP1/TLR2	4
BP	GO:0009164	nucleoside catabolic process	4/247	33/18493	0.000937291	0.00507682	0.00347779	APOBEC3D/APOBEC3G/APOBEC3H/TYMP	4
BP	GO:0034142	toll-like receptor 4 signaling pathway	4/247	33/18493	0.000937291	0.00507682	0.00347779	LY96/LYN/PTPN22/TNIP3	4
BP	GO:0045066	regulatory T cell differentiation	4/247	33/18493	0.000937291	0.00507682	0.00347779	IFNG/IRF1/LGALS9/LILRB2	4
BP	GO:0045862	positive regulation of proteolysis	13/247	352/18493	0.000944677	0.00508514	0.00348349	C3/CASP1/CASP4/FAS/FASLG/IFI27/IFNG/LGALS9/LYN/PML/PSME2/PTK2B/PYHIN1	13
BP	GO:0002830	positive regulation of type 2 immune response	3/247	15/18493	0.000951045	0.00508514	0.00348349	CD74/CD86/RSAD2	3
BP	GO:0030889	negative regulation of B cell proliferation	3/247	15/18493	0.000951045	0.00508514	0.00348349	BTK/LYN/MNDA	3
BP	GO:0032695	negative regulation of interleukin-12 production	3/247	15/18493	0.000951045	0.00508514	0.00348349	LILRB1/SLAMF1/TIGIT	3
BP	GO:0033631	cell-cell adhesion mediated by integrin	3/247	15/18493	0.000951045	0.00508514	0.00348349	CCL5/CD3E/FERMT3	3
BP	GO:0046629	gamma-delta T cell activation	3/247	15/18493	0.000951045	0.00508514	0.00348349	GPR18/LILRB1/PTPRC	3
BP	GO:0042108	positive regulation of cytokine biosynthetic process	5/247	57/18493	0.000970521	0.00516714	0.00353966	CD3E/CD80/CD86/IRF1/PTPRC	5
BP	GO:0050766	positive regulation of phagocytosis	5/247	57/18493	0.000970521	0.00516714	0.00353966	C3/FCER1G/PTPRC/SIRPG/STAP1	5
BP	GO:0097696	STAT cascade	8/247	151/18493	0.000974311	0.00517628	0.00354592	CCL5/IFNG/IL15/LYN/NMI/PARP14/PARP9/PTPRC	8
BP	GO:0010952	positive regulation of peptidase activity	9/247	189/18493	0.00101898	0.00540211	0.00370062	CASP1/CASP4/FAS/FASLG/IFI27/LGALS9/LYN/PML/PSME2	9
BP	GO:0070266	necroptotic process	4/247	34/18493	0.00105123	0.00556126	0.00380965	BIRC3/FAS/FASLG/LY96	4
BP	GO:0032612	interleukin-1 production	6/247	87/18493	0.00109431	0.00577692	0.00395738	CARD16/CASP1/GBP5/HAVCR2/LGALS9/PML	6
BP	GO:0033209	tumor necrosis factor-mediated signaling pathway	7/247	119/18493	0.0010973	0.00578049	0.00395983	BIRC3/CARD16/CASP1/CASP4/CD27/PTK2B/TNFSF13B	7
BP	GO:0033033	negative regulation of myeloid cell apoptotic process	3/247	16/18493	0.00115902	0.00609279	0.00417376	CCL5/CCR5/FCER1G	3
BP	GO:0006919	activation of cysteine-type endopeptidase activity involved in apoptotic process	6/247	88/18493	0.00116148	0.00609288	0.00417382	CASP1/CASP4/FAS/FASLG/IFI27/PML	6
BP	GO:0072604	interleukin-6 secretion	4/247	35/18493	0.00117455	0.00614852	0.00421193	DDX58/IFIH1/LGALS9/PTPN22	4
BP	GO:0002753	cytoplasmic pattern recognition receptor signaling pathway	5/247	60/18493	0.00122556	0.00640214	0.00438567	BIRC3/DDX58/DDX60/IFIH1/PTPN22	5
BP	GO:0006906	vesicle fusion	6/247	89/18493	0.00123177	0.00642113	0.00439868	CORO1A/SAMD9L/STX11/TAP1/TAP2/TAPBP	6
BP	GO:0002755	MyD88-dependent toll-like receptor signaling pathway	4/247	36/18493	0.00130765	0.00678836	0.00465025	BTK/IRF1/LY96/TLR2	4
BP	GO:0070232	regulation of T cell apoptotic process	4/247	36/18493	0.00130765	0.00678836	0.00465025	CCL5/CD27/CD274/LGALS9	4
BP	GO:0070838	divalent metal ion transport	15/247	459/18493	0.00135102	0.00699897	0.00479452	CCL4/CCL5/CCR1/CCR5/CORO1A/CXCL10/CXCL11/FASLG/LILRB1/LILRB2/LYN/P2RY6/PML/PTK2B/PTPRC	15
BP	GO:0002689	negative regulation of leukocyte chemotaxis	3/247	17/18493	0.00139357	0.00717472	0.00491491	GPR18/KLRK1/STAP1	3
BP	GO:0032693	negative regulation of interleukin-10 production	3/247	17/18493	0.00139357	0.00717472	0.00491491	CD274/LILRB1/PDCD1LG2	3
BP	GO:0061081	positive regulation of myeloid leukocyte cytokine production involved in immune response	3/247	17/18493	0.00139357	0.00717472	0.00491491	CD74/DDX58/FCER1G	3
BP	GO:0019080	viral gene expression	5/247	62/18493	0.00142109	0.00730135	0.00500166	CCL4/CCL5/IFITM3/TRIM14/TRIM21	5
BP	GO:0072511	divalent inorganic cation transport	15/247	462/18493	0.00144027	0.0073847	0.00505876	CCL4/CCL5/CCR1/CCR5/CORO1A/CXCL10/CXCL11/FASLG/LILRB1/LILRB2/LYN/P2RY6/PML/PTK2B/PTPRC	15
BP	GO:0002369	T cell cytokine production	4/247	37/18493	0.00145094	0.00742419	0.00508581	B2M/IL18RAP/RSAD2/SASH3	4
BP	GO:0043280	positive regulation of cysteine-type endopeptidase activity involved in apoptotic process	7/247	126/18493	0.00152902	0.00780767	0.00534851	CASP1/CASP4/FAS/FASLG/IFI27/LGALS9/PML	7
BP	GO:0002714	positive regulation of B cell mediated immunity	4/247	38/18493	0.00160482	0.0081614	0.00559082	BTK/C3/FCER1G/PTPRC	4
BP	GO:0002891	positive regulation of immunoglobulin mediated immune response	4/247	38/18493	0.00160482	0.0081614	0.00559082	BTK/C3/FCER1G/PTPRC	4
BP	GO:0002726	positive regulation of T cell cytokine production	3/247	18/18493	0.00165588	0.00836989	0.00573365	B2M/RSAD2/SASH3	3
BP	GO:0043011	myeloid dendritic cell differentiation	3/247	18/18493	0.00165588	0.00836989	0.00573365	BATF2/SPI1/UBD	3
BP	GO:0070230	positive regulation of lymphocyte apoptotic process	3/247	18/18493	0.00165588	0.00836989	0.00573365	CCL5/CD274/LGALS9	3
BP	GO:0050709	negative regulation of protein secretion	7/247	128/18493	0.00167389	0.00844384	0.00578431	CARD16/GBP1/LILRB1/PML/PTPN22/RSAD2/SRGN	7
BP	GO:0010959	regulation of metal ion transport	13/247	376/18493	0.00170638	0.00859039	0.00588469	B2M/CCL4/CCL5/CCR1/CORO1A/CXCL10/CXCL11/LILRB1/LILRB2/LYN/P2RY6/PML/PTK2B	13
BP	GO:0090174	organelle membrane fusion	6/247	95/18493	0.00172425	0.0086629	0.00593437	CORO1A/SAMD9L/STX11/TAP1/TAP2/TAPBP	6
BP	GO:0072529	pyrimidine-containing compound catabolic process	4/247	39/18493	0.0017697	0.00885558	0.00606636	APOBEC3D/APOBEC3G/APOBEC3H/TYMP	4
BP	GO:0097300	programmed necrotic cell death	4/247	39/18493	0.0017697	0.00885558	0.00606636	BIRC3/FAS/FASLG/LY96	4
BP	GO:0050727	regulation of inflammatory response	14/247	425/18493	0.00180184	0.00899841	0.0061642	BIRC3/BTK/C1QA/C1QC/C3/CCL5/FCER1G/GBP5/IL15/LYN/PTPRC/STAP1/TLR2/TNFAIP8L2	14
BP	GO:0048872	homeostasis of number of cells	10/247	248/18493	0.00190623	0.00950069	0.00650828	B2M/CD74/CORO1A/FCER1G/GPR174/LGALS9/LYN/SASH3/SPI1/TNFSF13B	10
BP	GO:0007200	phospholipase C-activating G protein-coupled receptor signaling pathway	6/247	97/18493	0.00191773	0.009539	0.00653453	FPR3/GPR174/GPR18/GPR65/P2RY10/P2RY6	6
BP	GO:0002820	negative regulation of adaptive immune response	4/247	40/18493	0.00194596	0.00955177	0.00654328	HAVCR2/LILRB1/PTPRC/SAMSN1	4
BP	GO:0046006	regulation of activated T cell proliferation	4/247	40/18493	0.00194596	0.00955177	0.00654328	CD274/IL12RB1/LGALS9/PDCD1LG2	4
BP	GO:0061900	glial cell activation	4/247	40/18493	0.00194596	0.00955177	0.00654328	AIF1/PTPRC/STAP1/TLR2	4
BP	GO:0002902	regulation of B cell apoptotic process	3/247	19/18493	0.00194708	0.00955177	0.00654328	BTK/CD74/LYN	3
BP	GO:0030502	negative regulation of bone mineralization	3/247	19/18493	0.00194708	0.00955177	0.00654328	CCR1/PTK2B/SRGN	3
BP	GO:0039529	RIG-I signaling pathway	3/247	19/18493	0.00194708	0.00955177	0.00654328	BIRC3/DDX58/DDX60	3
BP	GO:0050860	negative regulation of T cell receptor signaling pathway	3/247	19/18493	0.00194708	0.00955177	0.00654328	GBP1/PTPN22/UBASH3A	3
BP	GO:0050729	positive regulation of inflammatory response	7/247	133/18493	0.00208293	0.0101982	0.0069861	BTK/C3/FCER1G/GBP5/IL15/STAP1/TLR2	7
BP	GO:0007229	integrin-mediated signaling pathway	6/247	99/18493	0.00212721	0.0103946	0.00712065	FCER1G/FERMT3/FYB1/PLEK/PTK2B/VAV1	6
BP	GO:0002526	acute inflammatory response	9/247	211/18493	0.00217814	0.0106227	0.0072769	APOL2/BTK/C1QA/C1QC/C3/FCER1G/PLSCR1/SAA2/SAA4	9
BP	GO:0016064	immunoglobulin mediated immune response	9/247	212/18493	0.00224886	0.0109462	0.00749852	BTK/C1QA/C1QC/C3/CD27/CD74/FCER1G/HLA-DQB1/PTPRC	9
BP	GO:0002433	immune response-regulating cell surface receptor signaling pathway involved in phagocytosis	7/247	135/18493	0.00226663	0.0109551	0.00750461	CD247/FCGR1A/FCGR3A/LYN/PTPRC/VAV1/WAS	7
BP	GO:0038096	Fc-gamma receptor signaling pathway involved in phagocytosis	7/247	135/18493	0.00226663	0.0109551	0.00750461	CD247/FCGR1A/FCGR3A/LYN/PTPRC/VAV1/WAS	7
BP	GO:0016553	base conversion or substitution editing	3/247	20/18493	0.00226824	0.0109551	0.00750461	APOBEC3D/APOBEC3G/APOBEC3H	3
BP	GO:0140131	positive regulation of lymphocyte chemotaxis	3/247	20/18493	0.00226824	0.0109551	0.00750461	CCL4/CCL5/PTK2B	3
BP	GO:0006801	superoxide metabolic process	5/247	69/18493	0.00228877	0.011033	0.00755793	NCF1/NCF1B/NCF1C/NCF4/SOD2	5
BP	GO:0042088	T-helper 1 type immune response	4/247	42/18493	0.00233421	0.011148	0.00763676	CD80/HAVCR2/IL12RB1/IL18RAP	4
BP	GO:0045429	positive regulation of nitric oxide biosynthetic process	4/247	42/18493	0.00233421	0.011148	0.00763676	AIF1/IFNG/KLRK1/PTK2B	4
BP	GO:0050706	regulation of interleukin-1 beta secretion	4/247	42/18493	0.00233421	0.011148	0.00763676	CARD16/CASP1/LGALS9/PML	4
BP	GO:1904407	positive regulation of nitric oxide metabolic process	4/247	42/18493	0.00233421	0.011148	0.00763676	AIF1/IFNG/KLRK1/PTK2B	4
BP	GO:0051091	positive regulation of DNA-binding transcription factor activity	10/247	255/18493	0.00233497	0.011148	0.00763676	BTK/CARD16/DDX58/IL18RAP/LGALS9/NFAM1/TLR2/TRIM14/TRIM21/TRIM22	10
BP	GO:1901658	glycosyl compound catabolic process	4/247	43/18493	0.00254699	0.0121371	0.00831431	APOBEC3D/APOBEC3G/APOBEC3H/TYMP	4
BP	GO:0002438	acute inflammatory response to antigenic stimulus	3/247	21/18493	0.00262037	0.0124157	0.00850515	BTK/C3/FCER1G	3
BP	GO:0002861	regulation of inflammatory response to antigenic stimulus	3/247	21/18493	0.00262037	0.0124157	0.00850515	BTK/C3/FCER1G	3
BP	GO:0048245	eosinophil chemotaxis	3/247	21/18493	0.00262037	0.0124157	0.00850515	CCL4/CCL4L1/CCL5	3
BP	GO:0033628	regulation of cell adhesion mediated by integrin	4/247	44/18493	0.00277271	0.0130631	0.00894868	CCL5/CD3E/FERMT3/LYN	4
BP	GO:0050798	activated T cell proliferation	4/247	44/18493	0.00277271	0.0130631	0.00894868	CD274/IL12RB1/LGALS9/PDCD1LG2	4
BP	GO:0050850	positive regulation of calcium-mediated signaling	4/247	44/18493	0.00277271	0.0130631	0.00894868	CCL4/CD3E/P2RY6/TRAT1	4
BP	GO:0051051	negative regulation of transport	15/247	495/18493	0.00279414	0.0131393	0.00900085	CARD16/CD74/CORO1A/GBP1/LGALS9/LILRB1/LILRB2/PML/PTK2B/PTPN22/RSAD2/SP100/SRGN/TLR2/TRAT1	15
BP	GO:0032611	interleukin-1 beta production	5/247	73/18493	0.00293015	0.013753	0.00942125	CARD16/CASP1/GBP5/LGALS9/PML	5
BP	GO:0001779	natural killer cell differentiation	3/247	22/18493	0.00300443	0.0139443	0.00955233	IL15/PTPRC/ZNF683	3
BP	GO:0006925	inflammatory cell apoptotic process	3/247	22/18493	0.00300443	0.0139443	0.00955233	CCL5/CCR5/FASLG	3
BP	GO:0034123	positive regulation of toll-like receptor signaling pathway	3/247	22/18493	0.00300443	0.0139443	0.00955233	PTPN22/RSAD2/TLR2	3
BP	GO:0035590	purinergic nucleotide receptor signaling pathway	3/247	22/18493	0.00300443	0.0139443	0.00955233	GPR171/P2RY10/P2RY6	3
BP	GO:0042454	ribonucleoside catabolic process	3/247	22/18493	0.00300443	0.0139443	0.00955233	APOBEC3D/APOBEC3G/APOBEC3H	3
BP	GO:0045624	positive regulation of T-helper cell differentiation	3/247	22/18493	0.00300443	0.0139443	0.00955233	CD80/CD86/IL12RB1	3
BP	GO:0051224	negative regulation of protein transport	8/247	181/18493	0.00305084	0.0141335	0.00968189	CARD16/GBP1/LILRB1/PML/PTPN22/RSAD2/SP100/SRGN	8
BP	GO:0051048	negative regulation of secretion	9/247	222/18493	0.00306152	0.0141567	0.00969779	CARD16/CD74/GBP1/LGALS9/LILRB1/PML/PTPN22/RSAD2/SRGN	9
BP	GO:2001056	positive regulation of cysteine-type endopeptidase activity	7/247	143/18493	0.0031294	0.0144439	0.00989451	CASP1/CASP4/FAS/FASLG/IFI27/LGALS9/PML	7
BP	GO:0097191	extrinsic apoptotic signaling pathway	9/247	224/18493	0.00324883	0.014958	0.0102467	BCL2A1/CD27/FAS/FASLG/IFI27/IFNG/PML/PTPRC/SP100	9
BP	GO:0050871	positive regulation of B cell activation	7/247	144/18493	0.00325277	0.014958	0.0102467	BTK/CD27/CD38/CD74/PTPRC/SASH3/TNFSF13B	7
BP	GO:1904950	negative regulation of establishment of protein localization	8/247	184/18493	0.00337235	0.0154793	0.0106038	CARD16/GBP1/LILRB1/PML/PTPN22/RSAD2/SP100/SRGN	8
BP	GO:0010499	proteasomal ubiquitin-independent protein catabolic process	3/247	23/18493	0.00342131	0.0156179	0.0106988	PSMB10/PSMB8/PSMB9	3
BP	GO:0010529	negative regulation of transposition	3/247	23/18493	0.00342131	0.0156179	0.0106988	APOBEC3D/APOBEC3G/APOBEC3H	3
BP	GO:2000778	positive regulation of interleukin-6 secretion	3/247	23/18493	0.00342131	0.0156179	0.0106988	DDX58/IFIH1/LGALS9	3
BP	GO:0051092	positive regulation of NF-kappaB transcription factor activity	7/247	146/18493	0.00351061	0.0159964	0.010958	BTK/CARD16/IL18RAP/LGALS9/TLR2/TRIM14/TRIM22	7
BP	GO:0006953	acute-phase response	4/247	47/18493	0.00353133	0.0160032	0.0109627	APOL2/PLSCR1/SAA2/SAA4	4
BP	GO:0035722	interleukin-12-mediated signaling pathway	4/247	47/18493	0.00353133	0.0160032	0.0109627	IFNG/IL12RB1/PSME2/SOD2	4
BP	GO:0150076	neuroinflammatory response	4/247	47/18493	0.00353133	0.0160032	0.0109627	AIF1/PTPRC/STAP1/TLR2	4
BP	GO:0032652	regulation of interleukin-1 production	5/247	77/18493	0.00369225	0.0166719	0.0114208	CARD16/CASP1/HAVCR2/LGALS9/PML	5
BP	GO:0046209	nitric oxide metabolic process	5/247	77/18493	0.00369225	0.0166719	0.0114208	AIF1/IFNG/KLRK1/PTK2B/TLR2	5
BP	GO:0051090	regulation of DNA-binding transcription factor activity	13/247	412/18493	0.00374859	0.0168957	0.0115741	BTK/CARD16/DDX58/HAVCR2/IL18RAP/LGALS9/NFAM1/NLRC5/SP100/TLR2/TRIM14/TRIM21/TRIM22	13
BP	GO:0002698	negative regulation of immune effector process	6/247	111/18493	0.00376711	0.0169486	0.0116103	CD96/HAVCR2/HLA-E/LGALS9/LILRB1/PTPRC	6
BP	GO:0001783	B cell apoptotic process	3/247	24/18493	0.00387187	0.0172644	0.0118267	BTK/CD74/LYN	3
BP	GO:0010528	regulation of transposition	3/247	24/18493	0.00387187	0.0172644	0.0118267	APOBEC3D/APOBEC3G/APOBEC3H	3
BP	GO:0010758	regulation of macrophage chemotaxis	3/247	24/18493	0.00387187	0.0172644	0.0118267	CCL5/PTK2B/STAP1	3
BP	GO:0031664	regulation of lipopolysaccharide-mediated signaling pathway	3/247	24/18493	0.00387187	0.0172644	0.0118267	CARD16/LY86/LY96	3
BP	GO:0035588	G protein-coupled purinergic receptor signaling pathway	3/247	24/18493	0.00387187	0.0172644	0.0118267	GPR171/P2RY10/P2RY6	3
BP	GO:0006911	phagocytosis, engulfment	6/247	112/18493	0.00393688	0.017523	0.0120038	AIF1/BIN2/C3/FCER1G/FCGR1A/STAP1	6
BP	GO:0051056	regulation of small GTPase mediated signal transduction	11/247	321/18493	0.00405744	0.0180275	0.0123494	ARHGAP15/ARHGAP9/FGD2/GPR174/GPR18/GPR65/P2RY10/RAC2/RASAL3/TAGAP/VAV1	11
BP	GO:1903707	negative regulation of hemopoiesis	7/247	150/18493	0.00407272	0.0180632	0.0123739	C1QC/CD74/GPR171/IRF1/LILRB1/LYN/PTK2B	7
BP	GO:0034656	nucleobase-containing small molecule catabolic process	4/247	49/18493	0.00410865	0.018126	0.0124169	APOBEC3D/APOBEC3G/APOBEC3H/TYMP	4
BP	GO:0050704	regulation of interleukin-1 secretion	4/247	49/18493	0.00410865	0.018126	0.0124169	CARD16/CASP1/LGALS9/PML	4
BP	GO:0071349	cellular response to interleukin-12	4/247	49/18493	0.00410865	0.018126	0.0124169	IFNG/IL12RB1/PSME2/SOD2	4
BP	GO:1902930	regulation of alcohol biosynthetic process	5/247	80/18493	0.0043502	0.0190862	0.0130747	CD244/IFNG/P2RY6/PLEK/PTK2B	5
BP	GO:2001057	reactive nitrogen species metabolic process	5/247	80/18493	0.0043502	0.0190862	0.0130747	AIF1/IFNG/KLRK1/PTK2B/TLR2	5
BP	GO:0050858	negative regulation of antigen receptor-mediated signaling pathway	3/247	25/18493	0.00435689	0.0190862	0.0130747	GBP1/PTPN22/UBASH3A	3
BP	GO:0072677	eosinophil migration	3/247	25/18493	0.00435689	0.0190862	0.0130747	CCL4/CCL4L1/CCL5	3
BP	GO:0030168	platelet activation	7/247	152/18493	0.00437814	0.0191123	0.0130925	FCER1G/FERMT3/LCP2/LYN/PLEK/PLSCR1/VAV1	7
BP	GO:0070555	response to interleukin-1	7/247	152/18493	0.00437814	0.0191123	0.0130925	CCL4/CCL4L1/CCL5/CD38/GBP1/GBP2/LGALS9	7
BP	GO:0070671	response to interleukin-12	4/247	50/18493	0.00441986	0.0192607	0.0131942	IFNG/IL12RB1/PSME2/SOD2	4
BP	GO:0051928	positive regulation of calcium ion transport	6/247	116/18493	0.00467313	0.0203289	0.013926	CCL4/CCL5/CCR1/CXCL10/CXCL11/P2RY6	6
BP	GO:0006213	pyrimidine nucleoside metabolic process	4/247	51/18493	0.00474657	0.0206125	0.0141202	APOBEC3D/APOBEC3G/APOBEC3H/TYMP	4
BP	GO:0140029	exocytic process	5/247	82/18493	0.00483274	0.0209502	0.0143516	BTK/FCER1G/LYN/PLEK/STX11	5
BP	GO:0051125	regulation of actin nucleation	3/247	26/18493	0.00487712	0.0210331	0.0144083	CORO1A/GMFG/WAS	3
BP	GO:0070168	negative regulation of biomineral tissue development	3/247	26/18493	0.00487712	0.0210331	0.0144083	CCR1/PTK2B/SRGN	3
BP	GO:0080111	DNA demethylation	3/247	26/18493	0.00487712	0.0210331	0.0144083	APOBEC3D/APOBEC3G/APOBEC3H	3
BP	GO:1903531	negative regulation of secretion by cell	8/247	196/18493	0.00492903	0.0212203	0.0145366	CARD16/GBP1/LGALS9/LILRB1/PML/PTPN22/RSAD2/SRGN	8
BP	GO:0019730	antimicrobial humoral response	6/247	118/18493	0.00507708	0.0217223	0.0148805	CXCL10/CXCL11/GNLY/HLA-E/JCHAIN/RNASE6	6
BP	GO:0002712	regulation of B cell mediated immunity	4/247	52/18493	0.00508913	0.0217223	0.0148805	BTK/C3/FCER1G/PTPRC	4
BP	GO:0002763	positive regulation of myeloid leukocyte differentiation	4/247	52/18493	0.00508913	0.0217223	0.0148805	CCR1/CD74/EVI2B/IFNG	4
BP	GO:0002889	regulation of immunoglobulin mediated immune response	4/247	52/18493	0.00508913	0.0217223	0.0148805	BTK/C3/FCER1G/PTPRC	4
BP	GO:0043030	regulation of macrophage activation	4/247	52/18493	0.00508913	0.0217223	0.0148805	CD74/HAVCR2/PTPRC/STAP1	4
BP	GO:0048284	organelle fusion	6/247	119/18493	0.0052884	0.0225344	0.0154368	CORO1A/SAMD9L/STX11/TAP1/TAP2/TAPBP	6
BP	GO:0043154	negative regulation of cysteine-type endopeptidase activity involved in apoptotic process	5/247	84/18493	0.0053521	0.022767	0.0155961	BIRC3/CARD16/CD27/LAMP3/TNFAIP8	5
BP	GO:0007266	Rho protein signal transduction	8/247	199/18493	0.00539271	0.0227862	0.0156093	FGD2/GPR174/GPR18/GPR65/P2RY10/RAC2/VAV1/WAS	8
BP	GO:0043087	regulation of GTPase activity	14/247	481/18493	0.00542965	0.0227862	0.0156093	ACAP1/ARHGAP15/ARHGAP9/CCL4/CCL4L1/CCL5/FGD2/GPR65/KLRK1/PTK2B/RASAL3/RGS18/TAGAP/VAV1	14
BP	GO:0002724	regulation of T cell cytokine production	3/247	27/18493	0.00543325	0.0227862	0.0156093	B2M/RSAD2/SASH3	3
BP	GO:0002825	regulation of T-helper 1 type immune response	3/247	27/18493	0.00543325	0.0227862	0.0156093	CD80/HAVCR2/IL12RB1	3
BP	GO:0010818	T cell chemotaxis	3/247	27/18493	0.00543325	0.0227862	0.0156093	CCL5/CXCL10/CXCL11	3
BP	GO:0032660	regulation of interleukin-17 production	3/247	27/18493	0.00543325	0.0227862	0.0156093	IFNG/IL15/SLAMF6	3
BP	GO:0039694	viral RNA genome replication	3/247	27/18493	0.00543325	0.0227862	0.0156093	APOBEC3D/APOBEC3G/APOBEC3H	3
BP	GO:0032722	positive regulation of chemokine production	4/247	53/18493	0.00544787	0.0227862	0.0156093	CD74/HAVCR2/LGALS9/TLR2	4
BP	GO:0046579	positive regulation of Ras protein signal transduction	4/247	53/18493	0.00544787	0.0227862	0.0156093	GPR174/GPR18/GPR65/P2RY10	4
BP	GO:0070265	necrotic cell death	4/247	53/18493	0.00544787	0.0227862	0.0156093	BIRC3/FAS/FASLG/LY96	4
BP	GO:0038061	NIK/NF-kappaB signaling	6/247	120/18493	0.00550609	0.0229911	0.0157497	BIRC3/CD27/HAVCR2/LGALS9/PTPN22/TLR2	6
BP	GO:0099024	plasma membrane invagination	6/247	121/18493	0.00573027	0.0238873	0.0163636	AIF1/BIN2/C3/FCER1G/FCGR1A/STAP1	6
BP	GO:0070206	protein trimerization	4/247	54/18493	0.00582313	0.0242339	0.016601	CD247/CD74/TRIM21/TRIM22	4
BP	GO:0035821	modification of morphology or physiology of other organism	7/247	161/18493	0.00597147	0.0248099	0.0169956	APOL1/CCL4/CCL5/GNLY/IFI27/IFNG/PRF1	7
BP	GO:0002675	positive regulation of acute inflammatory response	3/247	28/18493	0.00602594	0.0248297	0.0170091	BTK/C3/FCER1G	3
BP	GO:0032196	transposition	3/247	28/18493	0.00602594	0.0248297	0.0170091	APOBEC3D/APOBEC3G/APOBEC3H	3
BP	GO:0061082	myeloid leukocyte cytokine production	3/247	28/18493	0.00602594	0.0248297	0.0170091	CD74/DDX58/FCER1G	3
BP	GO:1902932	positive regulation of alcohol biosynthetic process	3/247	28/18493	0.00602594	0.0248297	0.0170091	CD244/IFNG/P2RY6	3
BP	GO:2000781	positive regulation of double-strand break repair	3/247	28/18493	0.00602594	0.0248297	0.0170091	DTX3L/PARP9/WAS	3
BP	GO:1903428	positive regulation of reactive oxygen species biosynthetic process	4/247	55/18493	0.00621522	0.0255674	0.0175145	AIF1/IFNG/KLRK1/PTK2B	4
BP	GO:0035306	positive regulation of dephosphorylation	4/247	56/18493	0.00662447	0.0272061	0.0186371	IFNG/LILRB2/PLEK/PTPRC	4
BP	GO:0033032	regulation of myeloid cell apoptotic process	3/247	29/18493	0.00665579	0.0272451	0.0186638	CCL5/CCR5/FCER1G	3
BP	GO:0060292	long-term synaptic depression	3/247	29/18493	0.00665579	0.0272451	0.0186638	CD38/LILRB2/PTK2B	3
BP	GO:0042093	T-helper cell differentiation	4/247	57/18493	0.00705118	0.0288164	0.0197401	CD80/CD86/IL12RB1/SLAMF6	4
BP	GO:0045638	negative regulation of myeloid cell differentiation	5/247	90/18493	0.00714557	0.0291544	0.0199717	C1QC/GPR171/LILRB1/LYN/PTK2B	5
BP	GO:0060627	regulation of vesicle-mediated transport	14/247	498/18493	0.00728809	0.0296212	0.0202915	ADGRE2/B2M/C3/CORO1A/FCER1G/IFNG/LGALS9/LILRB1/LYN/PTPRC/RAC2/SIRPG/STAP1/TLR2	14
BP	GO:0001782	B cell homeostasis	3/247	30/18493	0.00732335	0.0296212	0.0202915	CD74/LYN/TNFSF13B	3
BP	GO:0002828	regulation of type 2 immune response	3/247	30/18493	0.00732335	0.0296212	0.0202915	CD74/CD86/RSAD2	3
BP	GO:0010543	regulation of platelet activation	3/247	30/18493	0.00732335	0.0296212	0.0202915	FCER1G/LYN/PLEK	3
BP	GO:2000406	positive regulation of T cell migration	3/247	30/18493	0.00732335	0.0296212	0.0202915	AIF1/CCL5/CXCL10	3
BP	GO:0001787	natural killer cell proliferation	2/247	10/18493	0.0074498	0.0296212	0.0202915	IL15/PTPN22	2
BP	GO:0001820	serotonin secretion	2/247	10/18493	0.0074498	0.0296212	0.0202915	FCER1G/LILRB1	2
BP	GO:0002420	natural killer cell mediated cytotoxicity directed against tumor cell target	2/247	10/18493	0.0074498	0.0296212	0.0202915	HAVCR2/KLRK1	2
BP	GO:0002423	natural killer cell mediated immune response to tumor cell	2/247	10/18493	0.0074498	0.0296212	0.0202915	HAVCR2/KLRK1	2
BP	GO:0002664	regulation of T cell tolerance induction	2/247	10/18493	0.0074498	0.0296212	0.0202915	CD3E/LILRB2	2
BP	GO:0002855	regulation of natural killer cell mediated immune response to tumor cell	2/247	10/18493	0.0074498	0.0296212	0.0202915	HAVCR2/KLRK1	2
BP	GO:0002858	regulation of natural killer cell mediated cytotoxicity directed against tumor cell target	2/247	10/18493	0.0074498	0.0296212	0.0202915	HAVCR2/KLRK1	2
BP	GO:0032621	interleukin-18 production	2/247	10/18493	0.0074498	0.0296212	0.0202915	GBP5/TLR2	2
BP	GO:0039530	MDA-5 signaling pathway	2/247	10/18493	0.0074498	0.0296212	0.0202915	DDX60/IFIH1	2
BP	GO:2000109	regulation of macrophage apoptotic process	2/247	10/18493	0.0074498	0.0296212	0.0202915	CCL5/CCR5	2
BP	GO:2001269	positive regulation of cysteine-type endopeptidase activity involved in apoptotic signaling pathway	2/247	10/18493	0.0074498	0.0296212	0.0202915	FAS/LGALS9	2
BP	GO:2000117	negative regulation of cysteine-type endopeptidase activity	5/247	91/18493	0.00748066	0.0296878	0.0203371	BIRC3/CARD16/CD27/LAMP3/TNFAIP8	5
BP	GO:0002576	platelet degranulation	6/247	128/18493	0.00749031	0.0296878	0.0203371	CTSW/FCER1G/FERMT3/LYN/PLEK/SRGN	6
BP	GO:0010324	membrane invagination	6/247	129/18493	0.00777031	0.0307488	0.0210639	AIF1/BIN2/C3/FCER1G/FCGR1A/STAP1	6
BP	GO:0010803	regulation of tumor necrosis factor-mediated signaling pathway	4/247	59/18493	0.00795821	0.0313433	0.0214712	BIRC3/CARD16/CASP1/CASP4	4
BP	GO:0046173	polyol biosynthetic process	4/247	59/18493	0.00795821	0.0313433	0.0214712	CD244/P2RY6/PLEK/PTK2B	4
BP	GO:0072678	T cell migration	4/247	59/18493	0.00795821	0.0313433	0.0214712	AIF1/CCL5/CXCL10/CXCL11	4
BP	GO:0002323	natural killer cell activation involved in immune response	3/247	31/18493	0.00802915	0.0315232	0.0215945	CD244/CORO1A/ZNF683	3
BP	GO:0032620	interleukin-17 production	3/247	31/18493	0.00802915	0.0315232	0.0215945	IFNG/IL15/SLAMF6	3
BP	GO:0031334	positive regulation of protein complex assembly	9/247	259/18493	0.00823898	0.0322963	0.022124	CORO1A/GBP5/GMFG/IFNG/JCHAIN/PLEK/PTK2B/WARS/WAS	9
BP	GO:0051057	positive regulation of small GTPase mediated signal transduction	4/247	60/18493	0.00843912	0.0329773	0.0225905	GPR174/GPR18/GPR65/P2RY10	4
BP	GO:1903902	positive regulation of viral life cycle	4/247	60/18493	0.00843912	0.0329773	0.0225905	CCL5/CD74/LGALS9/TRIM21	4
BP	GO:0043547	positive regulation of GTPase activity	12/247	405/18493	0.00851339	0.0332155	0.0227537	ACAP1/ARHGAP15/ARHGAP9/CCL4/CCL4L1/CCL5/GPR65/PTK2B/RASAL3/RGS18/TAGAP/VAV1	12
BP	GO:0050830	defense response to Gram-positive bacterium	5/247	94/18493	0.00855138	0.0333117	0.0228196	HAVCR2/HLA-E/KLRK1/RNASE6/TLR2	5
BP	GO:0030851	granulocyte differentiation	3/247	32/18493	0.00877365	0.0340183	0.0233037	C1QC/EVI2B/SPI1	3
BP	GO:0035510	DNA dealkylation	3/247	32/18493	0.00877365	0.0340183	0.0233037	APOBEC3D/APOBEC3G/APOBEC3H	3
BP	GO:0035587	purinergic receptor signaling pathway	3/247	32/18493	0.00877365	0.0340183	0.0233037	GPR171/P2RY10/P2RY6	3
BP	GO:0031640	killing of cells of other organism	4/247	61/18493	0.00893866	0.0341468	0.0233916	APOL1/GNLY/IFNG/PRF1	4
BP	GO:0044364	disruption of cells of other organism	4/247	61/18493	0.00893866	0.0341468	0.0233916	APOL1/GNLY/IFNG/PRF1	4
BP	GO:0001821	histamine secretion	2/247	11/18493	0.00902557	0.0341468	0.0233916	BTK/LYN	2
BP	GO:0002836	positive regulation of response to tumor cell	2/247	11/18493	0.00902557	0.0341468	0.0233916	CD274/KLRK1	2
BP	GO:0002839	positive regulation of immune response to tumor cell	2/247	11/18493	0.00902557	0.0341468	0.0233916	CD274/KLRK1	2
BP	GO:0032490	detection of molecule of bacterial origin	2/247	11/18493	0.00902557	0.0341468	0.0233916	LY96/TLR2	2
BP	GO:0032957	inositol trisphosphate metabolic process	2/247	11/18493	0.00902557	0.0341468	0.0233916	P2RY6/PTK2B	2
BP	GO:0045346	regulation of MHC class II biosynthetic process	2/247	11/18493	0.00902557	0.0341468	0.0233916	CIITA/SPI1	2
BP	GO:0060100	positive regulation of phagocytosis, engulfment	2/247	11/18493	0.00902557	0.0341468	0.0233916	C3/STAP1	2
BP	GO:0060340	positive regulation of type I interferon-mediated signaling pathway	2/247	11/18493	0.00902557	0.0341468	0.0233916	NLRC5/ZBP1	2
BP	GO:0070673	response to interleukin-18	2/247	11/18493	0.00902557	0.0341468	0.0233916	ALOX5/IL18RAP	2
BP	GO:0097340	inhibition of cysteine-type endopeptidase activity	2/247	11/18493	0.00902557	0.0341468	0.0233916	BIRC3/CARD16	2
BP	GO:0097341	zymogen inhibition	2/247	11/18493	0.00902557	0.0341468	0.0233916	BIRC3/CARD16	2
BP	GO:1902916	positive regulation of protein polyubiquitination	2/247	11/18493	0.00902557	0.0341468	0.0233916	NMI/PTPN22	2
BP	GO:1905155	positive regulation of membrane invagination	2/247	11/18493	0.00902557	0.0341468	0.0233916	C3/STAP1	2
BP	GO:2001034	positive regulation of double-strand break repair via nonhomologous end joining	2/247	11/18493	0.00902557	0.0341468	0.0233916	DTX3L/PARP9	2
BP	GO:0031532	actin cytoskeleton reorganization	5/247	96/18493	0.00932142	0.0352127	0.0241218	GMFG/GPR65/PLEK/PTK2B/STAP1	5
BP	GO:0045428	regulation of nitric oxide biosynthetic process	4/247	62/18493	0.00945711	0.0356175	0.0243991	AIF1/IFNG/KLRK1/PTK2B	4
BP	GO:0050922	negative regulation of chemotaxis	4/247	62/18493	0.00945711	0.0356175	0.0243991	AIF1/GPR18/KLRK1/STAP1	4
BP	GO:0033028	myeloid cell apoptotic process	3/247	33/18493	0.00955728	0.0358326	0.0245465	CCL5/CCR5/FCER1G	3
BP	GO:0070229	negative regulation of lymphocyte apoptotic process	3/247	33/18493	0.00955728	0.0358326	0.0245465	CCL5/CD27/CD74	3
BP	GO:1905521	regulation of macrophage migration	3/247	33/18493	0.00955728	0.0358326	0.0245465	CCL5/PTK2B/STAP1	3
BP	GO:0035023	regulation of Rho protein signal transduction	6/247	136/18493	0.00994542	0.037232	0.0255051	FGD2/GPR174/GPR18/GPR65/P2RY10/VAV1	6
BP	GO:1902106	negative regulation of leukocyte differentiation	5/247	98/18493	0.0101379	0.0378959	0.0259599	C1QC/CD74/IRF1/LILRB1/LYN	5
BP	GO:0010922	positive regulation of phosphatase activity	3/247	34/18493	0.0103804	0.0386865	0.0265015	IFNG/PLEK/PTPRC	3
BP	GO:2000249	regulation of actin cytoskeleton reorganization	3/247	34/18493	0.0103804	0.0386865	0.0265015	GMFG/PTK2B/STAP1	3
BP	GO:0032651	regulation of interleukin-1 beta production	4/247	64/18493	0.0105518	0.0392499	0.0268874	CARD16/CASP1/LGALS9/PML	4
BP	GO:0002517	T cell tolerance induction	2/247	12/18493	0.010736	0.0392499	0.0268874	CD3E/LILRB2	2
BP	GO:0033004	negative regulation of mast cell activation	2/247	12/18493	0.010736	0.0392499	0.0268874	LGALS9/MILR1	2
BP	GO:0036005	response to macrophage colony-stimulating factor	2/247	12/18493	0.010736	0.0392499	0.0268874	STAP1/TLR2	2
BP	GO:0036006	cellular response to macrophage colony-stimulating factor stimulus	2/247	12/18493	0.010736	0.0392499	0.0268874	STAP1/TLR2	2
BP	GO:0043922	negative regulation by host of viral transcription	2/247	12/18493	0.010736	0.0392499	0.0268874	CCL4/CCL5	2
BP	GO:0045342	MHC class II biosynthetic process	2/247	12/18493	0.010736	0.0392499	0.0268874	CIITA/SPI1	2
BP	GO:0045579	positive regulation of B cell differentiation	2/247	12/18493	0.010736	0.0392499	0.0268874	BTK/CD27	2
BP	GO:0051132	NK T cell activation	2/247	12/18493	0.010736	0.0392499	0.0268874	IL15/RASAL3	2
BP	GO:0051608	histamine transport	2/247	12/18493	0.010736	0.0392499	0.0268874	BTK/LYN	2
BP	GO:0051712	positive regulation of killing of cells of other organism	2/247	12/18493	0.010736	0.0392499	0.0268874	IFNG/PRF1	2
BP	GO:0071888	macrophage apoptotic process	2/247	12/18493	0.010736	0.0392499	0.0268874	CCL5/CCR5	2
BP	GO:0072540	T-helper 17 cell lineage commitment	2/247	12/18493	0.010736	0.0392499	0.0268874	IL12RB1/SLAMF6	2
BP	GO:0042742	defense response to bacterium	10/247	319/18493	0.0109108	0.0398307	0.0272854	CLEC4E/FCER1G/GNLY/HAVCR2/HLA-E/JCHAIN/KLRK1/OPTN/RNASE6/TLR2	10
BP	GO:0002223	stimulatory C-type lectin receptor signaling pathway	4/247	65/18493	0.0111286	0.0405074	0.0277489	CLEC4E/FCER1G/KLRK1/LYN	4
BP	GO:0033627	cell adhesion mediated by integrin	4/247	65/18493	0.0111286	0.0405074	0.0277489	CCL5/CD3E/FERMT3/LYN	4
BP	GO:0045622	regulation of T-helper cell differentiation	3/247	35/18493	0.0112435	0.0408067	0.0279539	CD80/CD86/IL12RB1	3
BP	GO:0048246	macrophage chemotaxis	3/247	35/18493	0.0112435	0.0408067	0.0279539	CCL5/PTK2B/STAP1	3
BP	GO:0050918	positive chemotaxis	4/247	66/18493	0.0117253	0.0424935	0.0291094	CCL5/CORO1A/SAA2/SAA4	4
BP	GO:0045807	positive regulation of endocytosis	6/247	141/18493	0.0117432	0.0424967	0.0291116	B2M/C3/FCER1G/PTPRC/SIRPG/STAP1	6
BP	GO:1901222	regulation of NIK/NF-kappaB signaling	5/247	102/18493	0.0119156	0.0430581	0.0294962	CD27/HAVCR2/LGALS9/PTPN22/TLR2	5
BP	GO:0042092	type 2 immune response	3/247	36/18493	0.0121468	0.0437039	0.0299386	CD74/CD86/RSAD2	3
BP	GO:0046131	pyrimidine ribonucleoside metabolic process	3/247	36/18493	0.0121468	0.0437039	0.0299386	APOBEC3D/APOBEC3G/APOBEC3H	3
BP	GO:0016579	protein deubiquitination	9/247	276/18493	0.0121468	0.0437039	0.0299386	BIRC3/DDX58/IFIH1/PSMB10/PSMB8/PSMB9/PSME2/TNIP3/TRIM21	9
BP	GO:0001771	immunological synapse formation	2/247	13/18493	0.0125771	0.0448642	0.0307335	HAVCR2/PRF1	2
BP	GO:0032725	positive regulation of granulocyte macrophage colony-stimulating factor production	2/247	13/18493	0.0125771	0.0448642	0.0307335	CD80/DDX58	2
BP	GO:0035563	positive regulation of chromatin binding	2/247	13/18493	0.0125771	0.0448642	0.0307335	DTX3L/PARP9	2
BP	GO:0050713	negative regulation of interleukin-1 beta secretion	2/247	13/18493	0.0125771	0.0448642	0.0307335	CARD16/PML	2
BP	GO:0050862	positive regulation of T cell receptor signaling pathway	2/247	13/18493	0.0125771	0.0448642	0.0307335	TESPA1/TRAT1	2
BP	GO:0060099	regulation of phagocytosis, engulfment	2/247	13/18493	0.0125771	0.0448642	0.0307335	C3/STAP1	2
BP	GO:0002220	innate immune response activating cell surface receptor signaling pathway	4/247	68/18493	0.0129794	0.0462333	0.0316713	CLEC4E/FCER1G/KLRK1/LYN	4
BP	GO:0002823	negative regulation of adaptive immune response based on somatic recombination of immune receptors built from immunoglobulin superfamily domains	3/247	37/18493	0.0130905	0.0464965	0.0318516	HAVCR2/LILRB1/PTPRC	3
BP	GO:0046636	negative regulation of alpha-beta T cell activation	3/247	37/18493	0.0130905	0.0464965	0.0318516	CD274/LGALS9/LILRB1	3
BP	GO:1903169	regulation of calcium ion transmembrane transport	6/247	145/18493	0.0133377	0.0473072	0.0324069	CORO1A/CXCL10/CXCL11/LYN/P2RY6/PTK2B	6
BP	GO:0043647	inositol phosphate metabolic process	4/247	69/18493	0.0136373	0.0483011	0.0330878	CD244/P2RY6/PLEK/PTK2B	4
CC	GO:0042611	MHC protein complex	16/258	25/19659	8.91438e-25	1.96116e-22	1.34185e-22	B2M/CD74/HLA-A/HLA-B/HLA-C/HLA-DMA/HLA-DPA1/HLA-DPB1/HLA-DQA1/HLA-DQB1/HLA-DRA/HLA-DRB1/HLA-DRB5/HLA-E/HLA-F/HLA-H	16
CC	GO:0071556	integral component of lumenal side of endoplasmic reticulum membrane	15/258	29/19659	2.58075e-21	1.89255e-19	1.2949e-19	CD74/HLA-A/HLA-B/HLA-C/HLA-DPA1/HLA-DPB1/HLA-DQA1/HLA-DQB1/HLA-DRA/HLA-DRB1/HLA-DRB5/HLA-E/HLA-F/HLA-H/TAPBP	15
CC	GO:0098553	lumenal side of endoplasmic reticulum membrane	15/258	29/19659	2.58075e-21	1.89255e-19	1.2949e-19	CD74/HLA-A/HLA-B/HLA-C/HLA-DPA1/HLA-DPB1/HLA-DQA1/HLA-DQB1/HLA-DRA/HLA-DRB1/HLA-DRB5/HLA-E/HLA-F/HLA-H/TAPBP	15
CC	GO:0030666	endocytic vesicle membrane	23/258	163/19659	2.18652e-17	1.20258e-15	8.22821e-16	B2M/CD74/CORO1A/FCGR1A/FCGR1B/HLA-A/HLA-B/HLA-C/HLA-DPA1/HLA-DPB1/HLA-DQA1/HLA-DQB1/HLA-DRA/HLA-DRB1/HLA-DRB5/HLA-E/HLA-F/HLA-H/RAC2/TAP1/TAP2/TAPBP/TLR2	23
CC	GO:0030139	endocytic vesicle	27/258	293/19659	1.95331e-15	7.72564e-14	5.28597e-14	B2M/CD74/CORO1A/FCGR1A/FCGR1B/GNLY/HLA-A/HLA-B/HLA-C/HLA-DPA1/HLA-DPB1/HLA-DQA1/HLA-DQB1/HLA-DRA/HLA-DRB1/HLA-DRB5/HLA-E/HLA-F/HLA-H/NCF1/NCF4/RAC2/TAP1/TAP2/TAPBP/TLR2/WAS	27
CC	GO:0012507	ER to Golgi transport vesicle membrane	15/258	62/19659	2.10699e-15	7.72564e-14	5.28597e-14	B2M/CD74/HLA-A/HLA-B/HLA-C/HLA-DPA1/HLA-DPB1/HLA-DQA1/HLA-DQB1/HLA-DRA/HLA-DRB1/HLA-DRB5/HLA-E/HLA-F/HLA-H	15
CC	GO:0009897	external side of plasma membrane	29/258	359/19659	5.42186e-15	1.70401e-13	1.1659e-13	B2M/BTN3A3/CCR1/CCR5/CCRL2/CD2/CD244/CD27/CD274/CD3D/CD3E/CD74/CD80/CD86/CXCL10/CXCR6/FASLG/FCER1G/FCGR3A/IL12RB1/IL2RB/IL2RG/KLRD1/KLRK1/LAG3/LILRB1/PDCD1LG2/PTPRC/SELL	29
CC	GO:0042613	MHC class II protein complex	9/258	16/19659	1.06074e-13	2.91703e-12	1.99586e-12	CD74/HLA-DMA/HLA-DPA1/HLA-DPB1/HLA-DQA1/HLA-DQB1/HLA-DRA/HLA-DRB1/HLA-DRB5	9
CC	GO:0045335	phagocytic vesicle	17/258	124/19659	5.91859e-13	1.44677e-11	9.89893e-12	B2M/CORO1A/GNLY/HLA-A/HLA-B/HLA-C/HLA-E/HLA-F/HLA-H/NCF1/NCF4/RAC2/TAP1/TAP2/TAPBP/TLR2/WAS	17
CC	GO:0030134	COPII-coated ER to Golgi transport vesicle	15/258	93/19659	1.23205e-12	2.71051e-11	1.85456e-11	B2M/CD74/HLA-A/HLA-B/HLA-C/HLA-DPA1/HLA-DPB1/HLA-DQA1/HLA-DQB1/HLA-DRA/HLA-DRB1/HLA-DRB5/HLA-E/HLA-F/HLA-H	15
CC	GO:0030670	phagocytic vesicle membrane	13/258	72/19659	9.02356e-12	1.80471e-10	1.2348e-10	B2M/CORO1A/HLA-A/HLA-B/HLA-C/HLA-E/HLA-F/HLA-H/RAC2/TAP1/TAP2/TAPBP/TLR2	13
CC	GO:0030176	integral component of endoplasmic reticulum membrane	17/258	149/19659	1.22632e-11	2.24826e-10	1.53828e-10	CD74/HLA-A/HLA-B/HLA-C/HLA-DPA1/HLA-DPB1/HLA-DQA1/HLA-DQB1/HLA-DRA/HLA-DRB1/HLA-DRB5/HLA-E/HLA-F/HLA-H/TAP1/TAP2/TAPBP	17
CC	GO:0030662	coated vesicle membrane	18/258	174/19659	1.59709e-11	2.64941e-10	1.81276e-10	B2M/CD3D/CD74/FCGR1A/FCGR1B/HLA-A/HLA-B/HLA-C/HLA-DPA1/HLA-DPB1/HLA-DQA1/HLA-DQB1/HLA-DRA/HLA-DRB1/HLA-DRB5/HLA-E/HLA-F/HLA-H	18
CC	GO:0030660	Golgi-associated vesicle membrane	15/258	111/19659	1.73813e-11	2.64941e-10	1.81276e-10	B2M/CD74/HLA-A/HLA-B/HLA-C/HLA-DPA1/HLA-DPB1/HLA-DQA1/HLA-DQB1/HLA-DRA/HLA-DRB1/HLA-DRB5/HLA-E/HLA-F/HLA-H	15
CC	GO:0010008	endosome membrane	28/258	462/19659	1.80642e-11	2.64941e-10	1.81276e-10	ACAP1/B2M/CD274/DTX3L/FCGR1A/FCGR1B/FGD2/HLA-A/HLA-B/HLA-C/HLA-DMA/HLA-DPA1/HLA-DPB1/HLA-DQA1/HLA-DQB1/HLA-DRA/HLA-DRB1/HLA-DRB5/HLA-E/HLA-F/HLA-H/IFITM3/LY96/NCF4/OPTN/PML/SLA2/SNX20	28
CC	GO:0031227	intrinsic component of endoplasmic reticulum membrane	17/258	157/19659	2.85739e-11	3.92891e-10	2.6882e-10	CD74/HLA-A/HLA-B/HLA-C/HLA-DPA1/HLA-DPB1/HLA-DQA1/HLA-DQB1/HLA-DRA/HLA-DRB1/HLA-DRB5/HLA-E/HLA-F/HLA-H/TAP1/TAP2/TAPBP	17
CC	GO:0030669	clathrin-coated endocytic vesicle membrane	10/258	44/19659	2.13449e-10	2.76228e-09	1.88998e-09	CD74/FCGR1A/FCGR1B/HLA-DPA1/HLA-DPB1/HLA-DQA1/HLA-DQB1/HLA-DRA/HLA-DRB1/HLA-DRB5	10
CC	GO:0031901	early endosome membrane	14/258	143/19659	6.23434e-09	7.61975e-08	5.21351e-08	B2M/CD274/DTX3L/FCGR1A/FCGR1B/FGD2/HLA-A/HLA-B/HLA-C/HLA-E/HLA-F/HLA-H/PML/SNX20	14
CC	GO:0045334	clathrin-coated endocytic vesicle	10/258	63/19659	8.83419e-09	1.02291e-07	6.99883e-08	CD74/FCGR1A/FCGR1B/HLA-DPA1/HLA-DPB1/HLA-DQA1/HLA-DQB1/HLA-DRA/HLA-DRB1/HLA-DRB5	10
CC	GO:0005798	Golgi-associated vesicle	15/258	175/19659	1.10556e-08	1.21612e-07	8.32081e-08	B2M/CD74/HLA-A/HLA-B/HLA-C/HLA-DPA1/HLA-DPB1/HLA-DQA1/HLA-DQB1/HLA-DRA/HLA-DRB1/HLA-DRB5/HLA-E/HLA-F/HLA-H	15
CC	GO:0030135	coated vesicle	18/258	280/19659	3.45116e-08	3.6155e-07	2.47376e-07	B2M/CD3D/CD74/FCGR1A/FCGR1B/HLA-A/HLA-B/HLA-C/HLA-DPA1/HLA-DPB1/HLA-DQA1/HLA-DQB1/HLA-DRA/HLA-DRB1/HLA-DRB5/HLA-E/HLA-F/HLA-H	18
CC	GO:0055038	recycling endosome membrane	10/258	77/19659	6.45487e-08	6.45487e-07	4.41649e-07	ACAP1/B2M/CD274/HLA-A/HLA-B/HLA-C/HLA-E/HLA-F/HLA-H/OPTN	10
CC	GO:0030658	transport vesicle membrane	15/258	204/19659	8.60446e-08	8.23036e-07	5.6313e-07	B2M/CD74/HLA-A/HLA-B/HLA-C/HLA-DPA1/HLA-DPB1/HLA-DQA1/HLA-DQB1/HLA-DRA/HLA-DRB1/HLA-DRB5/HLA-E/HLA-F/HLA-H	15
CC	GO:0030665	clathrin-coated vesicle membrane	11/258	107/19659	1.63987e-07	1.50321e-06	1.02851e-06	CD3D/CD74/FCGR1A/FCGR1B/HLA-DPA1/HLA-DPB1/HLA-DQA1/HLA-DQB1/HLA-DRA/HLA-DRB1/HLA-DRB5	11
CC	GO:0005769	early endosome	18/258	341/19659	6.50951e-07	5.72837e-06	3.91941e-06	B2M/CD274/CORO1A/DTX3L/FCGR1A/FCGR1B/FGD2/HAVCR2/HLA-A/HLA-B/HLA-C/HLA-E/HLA-F/HLA-H/LAMP3/PML/SAMD9L/SNX20	18
CC	GO:0001772	immunological synapse	6/258	34/19659	4.76323e-06	4.03043e-05	2.75766e-05	CD3E/CD53/CORO1A/GZMA/GZMB/HAVCR2	6
CC	GO:0042629	mast cell granule	5/258	22/19659	8.21567e-06	6.69425e-05	4.58028e-05	BTK/LAT2/LYN/MILR1/SRGN	5
CC	GO:0043020	NADPH oxidase complex	4/258	12/19659	1.32059e-05	0.000103377	7.0732e-05	NCF1/NCF1B/NCF1C/NCF4	4
CC	GO:0005765	lysosomal membrane	16/258	344/19659	1.3627e-05	0.000103377	7.0732e-05	CD74/DTX3L/HLA-DMA/HLA-DPA1/HLA-DPB1/HLA-DQA1/HLA-DQB1/HLA-DRA/HLA-DRB1/HLA-DRB5/HLA-H/IFITM3/LAMP3/LAPTM5/NFAM1/SLC15A3	16
CC	GO:0098852	lytic vacuole membrane	16/258	345/19659	1.41242e-05	0.000103578	7.0869e-05	CD74/DTX3L/HLA-DMA/HLA-DPA1/HLA-DPB1/HLA-DQA1/HLA-DQB1/HLA-DRA/HLA-DRB1/HLA-DRB5/HLA-H/IFITM3/LAMP3/LAPTM5/NFAM1/SLC15A3	16
CC	GO:0032588	trans-Golgi network membrane	8/258	90/19659	2.41882e-05	0.000171658	0.00011745	CD74/HLA-DPA1/HLA-DPB1/HLA-DQA1/HLA-DQB1/HLA-DRA/HLA-DRB1/HLA-DRB5	8
CC	GO:0030136	clathrin-coated vesicle	11/258	180/19659	2.69077e-05	0.000184991	0.000126572	CD3D/CD74/FCGR1A/FCGR1B/HLA-DPA1/HLA-DPB1/HLA-DQA1/HLA-DQB1/HLA-DRA/HLA-DRB1/HLA-DRB5	11
CC	GO:0030133	transport vesicle	16/258	381/19659	4.702e-05	0.000313466	0.000214477	B2M/CD74/HLA-A/HLA-B/HLA-C/HLA-DPA1/HLA-DPB1/HLA-DQA1/HLA-DQB1/HLA-DRA/HLA-DRB1/HLA-DRB5/HLA-E/HLA-F/HLA-H/STX11	16
CC	GO:0042101	T cell receptor complex	4/258	17/19659	6.02927e-05	0.000390129	0.000266931	CD247/CD3D/CD3E/TRAT1	4
CC	GO:0055037	recycling endosome	10/258	167/19659	7.40974e-05	0.000453132	0.000310038	ACAP1/B2M/CD274/HLA-A/HLA-B/HLA-C/HLA-E/HLA-F/HLA-H/OPTN	10
CC	GO:0043235	receptor complex	16/258	396/19659	7.41489e-05	0.000453132	0.000310038	B2M/CD247/CD3D/CD3E/CD74/GPR84/IL12RB1/IL18RAP/IL2RG/KLRC1/KLRD1/LY96/LYN/PTK2B/TLR2/TRAT1	16
CC	GO:0005774	vacuolar membrane	16/258	397/19659	7.63689e-05	0.000454085	0.00031069	CD74/DTX3L/HLA-DMA/HLA-DPA1/HLA-DPB1/HLA-DQA1/HLA-DQB1/HLA-DRA/HLA-DRB1/HLA-DRB5/HLA-H/IFITM3/LAMP3/LAPTM5/NFAM1/SLC15A3	16
CC	GO:0030667	secretory granule membrane	13/258	295/19659	0.000150662	0.000872252	0.000596804	CD38/CD53/FCER1G/GPR84/HLA-H/LAIR1/LAMP3/LILRB2/NFAM1/PTPRC/SELL/SIGLEC14/TLR2	13
CC	GO:0098802	plasma membrane receptor complex	10/258	184/19659	0.00016511	0.000931387	0.000637265	B2M/CD247/CD3D/CD3E/IL12RB1/IL18RAP/LYN/PTK2B/TLR2/TRAT1	10
CC	GO:0019774	proteasome core complex, beta-subunit complex	3/258	11/19659	0.000341006	0.00187553	0.00128326	PSMB10/PSMB8/PSMB9	3
CC	GO:0070821	tertiary granule membrane	6/258	73/19659	0.000393401	0.00211093	0.00144432	CD53/FCER1G/GPR84/LAIR1/LILRB2/SIGLEC14	6
CC	GO:0045121	membrane raft	12/258	304/19659	0.00072007	0.0037718	0.0025807	BIRC3/BTK/FAS/FASLG/LAT2/LCP2/LYN/PLSCR1/PTK2B/PTPRC/SELPLG/TLR2	12
CC	GO:0098857	membrane microdomain	12/258	305/19659	0.000741006	0.00379119	0.00259397	BIRC3/BTK/FAS/FASLG/LAT2/LCP2/LYN/PLSCR1/PTK2B/PTPRC/SELPLG/TLR2	12
CC	GO:0005802	trans-Golgi network	10/258	225/19659	0.00081042	0.0040521	0.00277249	CD74/HLA-DPA1/HLA-DPB1/HLA-DQA1/HLA-DQB1/HLA-DRA/HLA-DRB1/HLA-DRB5/LAP3/OPTN	10
CC	GO:0098589	membrane region	12/258	316/19659	0.00100695	0.00492285	0.00336826	BIRC3/BTK/FAS/FASLG/LAT2/LCP2/LYN/PLSCR1/PTK2B/PTPRC/SELPLG/TLR2	12
CC	GO:0070820	tertiary granule	8/258	164/19659	0.00148499	0.00710211	0.00485934	B2M/CD53/CTSS/FCER1G/GPR84/LAIR1/LILRB2/SIGLEC14	8
CC	GO:0060205	cytoplasmic vesicle lumen	12/258	338/19659	0.00177953	0.00832969	0.00569926	ALOX5/ARHGAP9/B2M/BIN2/C3/CTSW/FASLG/FERMT3/GMFG/GNLY/MNDA/SRGN	12
CC	GO:0031983	vesicle lumen	12/258	339/19659	0.00182382	0.00835919	0.00571945	ALOX5/ARHGAP9/B2M/BIN2/C3/CTSW/FASLG/FERMT3/GMFG/GNLY/MNDA/SRGN	12
CC	GO:0005839	proteasome core complex	3/258	21/19659	0.00249459	0.0112002	0.0076633	PSMB10/PSMB8/PSMB9	3
CC	GO:0101002	ficolin-1-rich granule	8/258	185/19659	0.00314373	0.0138324	0.00946429	ALOX5/BIN2/CTSS/FCER1G/GMFG/LILRB2/MNDA/SIGLEC14	8
CC	GO:0001891	phagocytic cup	3/258	23/19659	0.00325816	0.0140548	0.00961646	AIF1/BIN2/CORO1A	3
CC	GO:0034364	high-density lipoprotein particle	3/258	26/19659	0.00464684	0.0196597	0.0134514	APOL1/SAA2/SAA4	3
CC	GO:0032587	ruffle membrane	5/258	91/19659	0.00696961	0.0289305	0.0197945	ADGRE2/AIF1/DDX58/FGD2/PLEK	5
CC	GO:0016605	PML body	5/258	98/19659	0.00945687	0.038528	0.0263613	CIITA/ISG20/PML/SP100/SP140	5
CC	GO:0031904	endosome lumen	3/258	34/19659	0.00990329	0.0396132	0.0271038	B2M/CTSS/PRF1	3
CC	GO:0034774	secretory granule lumen	10/258	321/19659	0.0101713	0.0399588	0.0273402	ALOX5/ARHGAP9/B2M/BIN2/C3/CTSW/FERMT3/GMFG/MNDA/SRGN	10
CC	GO:0000502	proteasome complex	4/258	65/19659	0.0104946	0.0405054	0.0277142	PSMB10/PSMB8/PSMB9/PSME2	4
CC	GO:1905369	endopeptidase complex	4/258	66/19659	0.0110592	0.0419485	0.0287016	PSMB10/PSMB8/PSMB9/PSME2	4
CC	GO:0034358	plasma lipoprotein particle	3/258	38/19659	0.0134367	0.049268	0.0337097	APOL1/SAA2/SAA4	3
CC	GO:1990777	lipoprotein particle	3/258	38/19659	0.0134367	0.049268	0.0337097	APOL1/SAA2/SAA4	3
CC	GO:0005767	secondary lysosome	2/258	14/19659	0.0140707	0.0499282	0.0341614	NCF1/NCF4	2
CC	GO:0061702	inflammasome complex	2/258	14/19659	0.0140707	0.0499282	0.0341614	CASP1/CASP4	2
MF	GO:0042605	peptide antigen binding	15/246	30/17632	1.23894e-20	4.37344e-18	3.29948e-18	HLA-A/HLA-B/HLA-C/HLA-DPA1/HLA-DPB1/HLA-DQA1/HLA-DQB1/HLA-DRA/HLA-DRB1/HLA-DRB5/HLA-E/HLA-F/HLA-H/TAP1/TAPBP	15
MF	GO:0042287	MHC protein binding	12/246	36/17632	3.87091e-14	6.83215e-12	5.15442e-12	CD244/CD74/CLEC7A/HLA-E/KLRD1/KLRK1/LAG3/LILRB1/LILRB2/TAP1/TAP2/TAPBP	12
MF	GO:0003823	antigen binding	19/246	199/17632	4.84688e-11	5.70317e-09	4.30267e-09	HLA-A/HLA-B/HLA-C/HLA-DPA1/HLA-DPB1/HLA-DQA1/HLA-DQB1/HLA-DRA/HLA-DRB1/HLA-DRB5/HLA-E/HLA-F/HLA-H/JCHAIN/KLRD1/LAG3/SLAMF1/TAP1/TAPBP	19
MF	GO:0042288	MHC class I protein binding	7/246	19/17632	4.12779e-09	3.64277e-07	2.74824e-07	CD244/HLA-E/KLRK1/LILRB1/LILRB2/TAP1/TAPBP	7
MF	GO:0004896	cytokine receptor activity	11/246	92/17632	6.19702e-08	4.3751e-06	3.30073e-06	CCR1/CCR5/CCRL2/CD74/CXCR6/IL12RB1/IL15RA/IL18RAP/IL21R/IL2RB/IL2RG	11
MF	GO:0042277	peptide binding	18/246	285/17632	1.0954e-07	6.44458e-06	4.86202e-06	CD74/HLA-A/HLA-B/HLA-C/HLA-DPA1/HLA-DPB1/HLA-DQA1/HLA-DQB1/HLA-DRA/HLA-DRB1/HLA-DRB5/HLA-E/HLA-F/HLA-H/LILRB2/TAP1/TAPBP/TLR2	18
MF	GO:0023023	MHC protein complex binding	6/246	20/17632	2.28343e-07	1.1515e-05	8.68733e-06	CD74/HLA-DMA/HLA-DRA/HLA-DRB1/KLRC1/KLRD1	6
MF	GO:0033218	amide binding	18/246	348/17632	2.02244e-06	8.92403e-05	6.73261e-05	CD74/HLA-A/HLA-B/HLA-C/HLA-DPA1/HLA-DPB1/HLA-DQA1/HLA-DQB1/HLA-DRA/HLA-DRB1/HLA-DRB5/HLA-E/HLA-F/HLA-H/LILRB2/TAP1/TAPBP/TLR2	18
MF	GO:0016176	superoxide-generating NADPH oxidase activator activity	4/246	10/17632	7.26963e-06	0.000256618	0.000193602	NCF1/NCF1B/NCF1C/NCF4	4
MF	GO:0032395	MHC class II receptor activity	4/246	10/17632	7.26963e-06	0.000256618	0.000193602	HLA-DPA1/HLA-DQA1/HLA-DQB1/HLA-DRA	4
MF	GO:0019864	IgG binding	4/246	11/17632	1.12986e-05	0.000362581	0.000273544	FCER1G/FCGR1A/FCGR1B/FCGR3A	4
MF	GO:0019865	immunoglobulin binding	5/246	23/17632	1.3908e-05	0.000409126	0.000308659	FCER1G/FCGR1A/FCGR1B/FCGR3A/JCHAIN	5
MF	GO:0023026	MHC class II protein complex binding	4/246	16/17632	5.89782e-05	0.00152702	0.00115204	CD74/HLA-DMA/HLA-DRA/HLA-DRB1	4
MF	GO:1901981	phosphatidylinositol phosphate binding	10/246	154/17632	6.16732e-05	0.00152702	0.00115204	ARHGAP9/BTK/FGD2/NCF1/NCF1B/NCF1C/NCF4/PLEK/RUFY4/SNX20	10
MF	GO:0019955	cytokine binding	9/246	125/17632	6.48876e-05	0.00152702	0.00115204	CCR1/CCR5/CCRL2/CD74/CXCR6/GBP1/IL12RB1/IL2RB/IL2RG	9
MF	GO:0003725	double-stranded RNA binding	7/246	75/17632	8.36673e-05	0.00184591	0.00139262	DDX58/DDX60/IFIH1/OAS1/OAS2/OAS3/OASL	7
MF	GO:0030674	protein binding, bridging	10/246	168/17632	0.000127431	0.00264607	0.00199629	GRAP2/JCHAIN/OPTN/SH2D1A/SH2D1B/SLA/SLA2/STAP1/TRAT1/TRIM22	10
MF	GO:0003950	NAD+ ADP-ribosyltransferase activity	4/246	22/17632	0.00022194	0.00435249	0.00328368	PARP12/PARP14/PARP15/PARP9	4
MF	GO:0016493	C-C chemokine receptor activity	4/246	23/17632	0.000265736	0.0049371	0.00372473	CCR1/CCR5/CCRL2/CXCR6	4
MF	GO:0015026	coreceptor activity	5/246	42/17632	0.000283301	0.00500026	0.00377238	CCR5/CD80/CD86/CXCR6/LY96	5
MF	GO:0042379	chemokine receptor binding	6/246	66/17632	0.000313212	0.00506089	0.00381812	CCL4/CCL4L1/CCL5/CCRL2/CXCL10/CXCL11	6
MF	GO:0019957	C-C chemokine binding	4/246	24/17632	0.00031541	0.00506089	0.00381812	CCR1/CCR5/CCRL2/CXCR6	4
MF	GO:0016763	transferase activity, transferring pentosyl groups	5/246	45/17632	0.00039329	0.00556458	0.00419811	PARP12/PARP14/PARP15/PARP9/TYMP	5
MF	GO:0016175	superoxide-generating NADPH oxidase activity	3/246	11/17632	0.000407495	0.00556458	0.00419811	NCF1/NCF1B/NCF1C	3
MF	GO:0001637	G protein-coupled chemoattractant receptor activity	4/246	26/17632	0.000434149	0.00556458	0.00419811	CCR1/CCR5/CCRL2/CXCR6	4
MF	GO:0004950	chemokine receptor activity	4/246	26/17632	0.000434149	0.00556458	0.00419811	CCR1/CCR5/CCRL2/CXCR6	4
MF	GO:0004715	non-membrane spanning protein tyrosine kinase activity	5/246	46/17632	0.000436285	0.00556458	0.00419811	BTK/ITK/LYN/PTK2B/SLA	5
MF	GO:0060090	molecular adaptor activity	10/246	196/17632	0.000441383	0.00556458	0.00419811	GRAP2/JCHAIN/OPTN/SH2D1A/SH2D1B/SLA/SLA2/STAP1/TRAT1/TRIM22	10
MF	GO:0004126	cytidine deaminase activity	3/246	12/17632	0.000537739	0.00654558	0.00493822	APOBEC3D/APOBEC3G/APOBEC3H	3
MF	GO:0043325	phosphatidylinositol-3,4-bisphosphate binding	4/246	28/17632	0.000581732	0.00668046	0.00503998	NCF1/NCF1B/NCF1C/PLEK	4
MF	GO:0008009	chemokine activity	5/246	49/17632	0.00058667	0.00668046	0.00503998	CCL4/CCL4L1/CCL5/CXCL10/CXCL11	5
MF	GO:0005126	cytokine receptor binding	12/246	281/17632	0.000609936	0.00672835	0.00507611	CCL4/CCL4L1/CCL5/CCRL2/CXCL10/CXCL11/FASLG/IFNG/IL12RB1/IL15/STAP1/TNFSF13B	12
MF	GO:0019239	deaminase activity	4/246	31/17632	0.000865155	0.00863867	0.00651732	APOBEC3D/APOBEC3G/APOBEC3H/ZBP1	4
MF	GO:0001608	G protein-coupled nucleotide receptor activity	3/246	14/17632	0.000871527	0.00863867	0.00651732	GPR171/P2RY10/P2RY6	3
MF	GO:0045028	G protein-coupled purinergic nucleotide receptor activity	3/246	14/17632	0.000871527	0.00863867	0.00651732	GPR171/P2RY10/P2RY6	3
MF	GO:0035591	signaling adaptor activity	6/246	80/17632	0.000880997	0.00863867	0.00651732	GRAP2/SH2D1A/SLA/SLA2/STAP1/TRAT1	6
MF	GO:0005070	SH3/SH2 adaptor activity	5/246	54/17632	0.000919526	0.00877278	0.00661849	GRAP2/SH2D1A/SLA/SLA2/STAP1	5
MF	GO:0019956	chemokine binding	4/246	32/17632	0.000978016	0.0088523	0.00667849	CCR1/CCR5/CCRL2/CXCR6	4
MF	GO:1904680	peptide transmembrane transporter activity	4/246	32/17632	0.000978016	0.0088523	0.00667849	SLC15A3/TAP1/TAP2/TAPBP	4
MF	GO:0005125	cytokine activity	10/246	219/17632	0.00103974	0.00917573	0.0069225	CCL4/CCL4L1/CCL5/CXCL10/CXCL11/FASLG/IFNG/IL15/SECTM1/TNFSF13B	10
MF	GO:0050700	CARD domain binding	3/246	15/17632	0.00107823	0.00928328	0.00700364	CARD16/CASP1/CASP4	3
MF	GO:0016814	hydrolase activity, acting on carbon-nitrogen (but not peptide) bonds, in cyclic amidines	4/246	34/17632	0.00123409	0.0103722	0.00782518	APOBEC3D/APOBEC3G/APOBEC3H/ZBP1	4
MF	GO:0004869	cysteine-type endopeptidase inhibitor activity	5/246	58/17632	0.0012735	0.0104545	0.00788726	BIRC3/CARD16/CD27/CST7/TNFAIP8	5
MF	GO:0050664	oxidoreductase activity, acting on NAD(P)H, oxygen as acceptor	3/246	16/17632	0.00131344	0.0105374	0.00794977	NCF1/NCF1B/NCF1C	3
MF	GO:0017124	SH3 domain binding	7/246	127/17632	0.00204421	0.0157693	0.0118969	ABI3/CD3E/LYN/NCF1/PLSCR1/PTPN22/WAS	7
MF	GO:0035091	phosphatidylinositol binding	10/246	240/17632	0.00205492	0.0157693	0.0118969	ARHGAP9/BTK/FGD2/NCF1/NCF1B/NCF1C/NCF4/PLEK/RUFY4/SNX20	10
MF	GO:0005525	GTP binding	13/246	375/17632	0.00242988	0.0181277	0.0136762	CIITA/GBP1/GBP2/GBP4/GBP5/GIMAP1/GIMAP2/GIMAP4/GIMAP5/GIMAP6/GIMAP7/MX1/RAC2	13
MF	GO:0008329	signaling pattern recognition receptor activity	3/246	20/17632	0.00256595	0.0181277	0.0136762	CLEC7A/LY96/TLR2	3
MF	GO:0038187	pattern recognition receptor activity	3/246	20/17632	0.00256595	0.0181277	0.0136762	CLEC7A/LY96/TLR2	3
MF	GO:0032550	purine ribonucleoside binding	13/246	380/17632	0.00272334	0.0181277	0.0136762	CIITA/GBP1/GBP2/GBP4/GBP5/GIMAP1/GIMAP2/GIMAP4/GIMAP5/GIMAP6/GIMAP7/MX1/RAC2	13
MF	GO:0043028	cysteine-type endopeptidase regulator activity involved in apoptotic process	4/246	42/17632	0.0027302	0.0181277	0.0136762	BIRC3/CASP1/CD27/TNFAIP8	4
MF	GO:0001883	purine nucleoside binding	13/246	383/17632	0.00291294	0.0181277	0.0136762	CIITA/GBP1/GBP2/GBP4/GBP5/GIMAP1/GIMAP2/GIMAP4/GIMAP5/GIMAP6/GIMAP7/MX1/RAC2	13
MF	GO:0001614	purinergic nucleotide receptor activity	3/246	21/17632	0.00296301	0.0181277	0.0136762	GPR171/P2RY10/P2RY6	3
MF	GO:0004298	threonine-type endopeptidase activity	3/246	21/17632	0.00296301	0.0181277	0.0136762	PSMB10/PSMB8/PSMB9	3
MF	GO:0016502	nucleotide receptor activity	3/246	21/17632	0.00296301	0.0181277	0.0136762	GPR171/P2RY10/P2RY6	3
MF	GO:0070003	threonine-type peptidase activity	3/246	21/17632	0.00296301	0.0181277	0.0136762	PSMB10/PSMB8/PSMB9	3
MF	GO:0048020	CCR chemokine receptor binding	4/246	43/17632	0.00297771	0.0181277	0.0136762	CCL4/CCL4L1/CCL5/CCRL2	4
MF	GO:0032549	ribonucleoside binding	13/246	384/17632	0.00297848	0.0181277	0.0136762	CIITA/GBP1/GBP2/GBP4/GBP5/GIMAP1/GIMAP2/GIMAP4/GIMAP5/GIMAP6/GIMAP7/MX1/RAC2	13
MF	GO:0042887	amide transmembrane transporter activity	4/246	44/17632	0.00324012	0.0193858	0.0146254	SLC15A3/TAP1/TAP2/TAPBP	4
MF	GO:0001882	nucleoside binding	13/246	391/17632	0.00347183	0.020426	0.0154101	CIITA/GBP1/GBP2/GBP4/GBP5/GIMAP1/GIMAP2/GIMAP4/GIMAP5/GIMAP6/GIMAP7/MX1/RAC2	13
MF	GO:0001618	virus receptor activity	5/246	74/17632	0.00373986	0.0212931	0.0160643	CCR5/CD80/CD86/SELPLG/SLAMF1	5
MF	GO:0104005	hijacked molecular function	5/246	74/17632	0.00373986	0.0212931	0.0160643	CCR5/CD80/CD86/SELPLG/SLAMF1	5
MF	GO:0019001	guanyl nucleotide binding	13/246	396/17632	0.00386339	0.021309	0.0160763	CIITA/GBP1/GBP2/GBP4/GBP5/GIMAP1/GIMAP2/GIMAP4/GIMAP5/GIMAP6/GIMAP7/MX1/RAC2	13
MF	GO:0032561	guanyl ribonucleotide binding	13/246	396/17632	0.00386339	0.021309	0.0160763	CIITA/GBP1/GBP2/GBP4/GBP5/GIMAP1/GIMAP2/GIMAP4/GIMAP5/GIMAP6/GIMAP7/MX1/RAC2	13
MF	GO:0043027	cysteine-type endopeptidase inhibitor activity involved in apoptotic process	3/246	24/17632	0.00437246	0.0237458	0.0179147	BIRC3/CD27/TNFAIP8	3
MF	GO:0030246	carbohydrate binding	10/246	269/17632	0.00463413	0.0247856	0.0186991	CLEC4E/CLEC7A/KLRC1/KLRD1/KLRK1/LGALS9/SELL/SIGLEC1/SIGLEC14/SIGLEC7	10
MF	GO:0035586	purinergic receptor activity	3/246	25/17632	0.00491806	0.0259116	0.0195486	GPR171/P2RY10/P2RY6	3
MF	GO:0004435	phosphatidylinositol phospholipase C activity	3/246	26/17632	0.00550292	0.0285666	0.0215517	CCL5/CCR1/CCR5	3
MF	GO:0005543	phospholipid binding	13/246	417/17632	0.00591736	0.0302729	0.0228389	ARHGAP9/BIN2/BTK/FGD2/JCHAIN/NCF1/NCF1B/NCF1C/NCF4/PLEK/RUFY4/SNX20/STAP1	13
MF	GO:0004629	phospholipase C activity	3/246	28/17632	0.00679329	0.0337751	0.0254811	CCL5/CCR1/CCR5	3
MF	GO:0070566	adenylyltransferase activity	3/246	28/17632	0.00679329	0.0337751	0.0254811	OAS1/OAS2/OAS3	3
MF	GO:0048018	receptor ligand activity	14/246	478/17632	0.00742895	0.0364225	0.0274784	CCL4/CCL4L1/CCL5/CXCL10/CXCL11/FASLG/GMFG/IFNG/IL15/SAA2/SAA4/SECTM1/TNFSF13B/TYMP	14
MF	GO:0035325	Toll-like receptor binding	2/246	11/17632	0.00981337	0.0468124	0.035317	LY96/TLR2	2
MF	GO:0045236	CXCR chemokine receptor binding	2/246	11/17632	0.00981337	0.0468124	0.035317	CXCL10/CXCL11	2
